# Supplementary material for: Metabolomics and Antioxidant Activity of Valonea from Quercus variabilis Produced in Different Geographical Regions in China
Source: Int J Mol Sci. 2025 Apr 11;26(8):3599. doi: 10.3390/ijms26083599 (PMC12026628; doi:10.3390/ijms26083599)
Supplement: Supplementary file 1 [file ijms-26-03599-s001.zip]

Archive with 1 entries (1 files):
- ijms-3522184-supplementary.xlsx
