# Supplementary material for: Metabolomics and Antioxidant Activity of Valonea from Quercus variabilis Produced in Different Geographical Regions in China
Source: Int J Mol Sci. 2025 Apr 11;26(8):3599. doi: 10.3390/ijms26083599 (PMC12026628; doi:10.3390/ijms26083599)
Supplement: Supplementary file 1 [file ijms-26-03599-s001.zip › ijms-3522184-supplementary.xlsx]

## Sheet: Sheet1
Index	Compounds	物质	Class I	物质一级分类	Class II	物质二级分类	Formula	Level	CAS	GZ-1	GZ-2	GZ-3	HN-1	HN-2	HN-3	HN-4	HN-5	HN-6	VIP	P-value	FDR	Fold_Change	Log2FC	Type
Zbkp003100	Robinetinidol-(4alpha→8)-catechin-(6→4alpha)-robinetinidol	Robinetinidol-(4alpha→8)-catechin-(6→4alpha)-robinetinidol	Flavonoids	黄酮	Flavanols	黄烷醇类	C45H38O18	3	85820-29-7	502753	539447	510678	148280	104172	618459	94477	144470	156997	1.18277	0.0131531	0.0524785	2.45155	1.29369	up
mws0256	L-Valine	L-缬氨酸	Amino acids and derivatives	氨基酸及其衍生物	Amino acids and derivatives	氨基酸及其衍生物	C5H11NO2	1	72-18-4	4.75012e+06	1.17122e+06	2.90146e+06	1.32049e+06	1.25277e+06	644341	1.5426e+06	879333	522110	1.22522	0.202647	0.308863	2.86378	1.51792	up
Hahp000801	alanine betaine	丙氨酸甜菜碱	Alkaloids	生物碱	Alkaloids	生物碱	C5H11NO2	3	-	843441	254858	538167	187500	260798	124847	392724	140247	98422.3	1.22015	0.172782	0.276514	2.71717	1.4421	up
Lskp211468	2,3,23-Trihydroxyolean-12,18(19)-dien-28-oic acid-glucoside	2,3,23-三羟基齐墩果-12,18(19)-二烯-28-酸-葡萄糖苷	Terpenoids	萜类	Triterpene Saponin	三萜皂苷	C36H56O10	1	-	409497	414468	403743	236745	131285	329781	108523	172954	95224.9	1.29652	0.00145804	0.0151164	2.28514	1.19228	up
Smbp006069	5,7-Dimethoxy-8-hydroxycoumarin; Leptodactylone	5,7-二甲氧基-8-羟基香豆素; 细指蟾酮	Lignans and Coumarins	木脂素和香豆素	Coumarins	香豆素	C11H10O5	3	61899-44-3	318139	436006	369531	692513	874331	518342	1.17811e+06	663986	748771	1.36848	0.00602554	0.0333439	0.480609	-1.05706	down
Lmbp002962	Isofraxetin	异秦皮素	Lignans and Coumarins	木脂素和香豆素	Coumarins	香豆素	C10H8O5	1	50656-75-2	513354	958859	721384	298944	160048	127745	85727.3	451718	118023	1.32428	0.0372526	0.100425	3.53178	1.8204	up
MWSHY0174	Epicatechin	表儿茶素	Flavonoids	黄酮	Flavanols	黄烷醇类	C15H14O6	3	490-46-0	1.08776e+07	8.0148e+06	9.2573e+06	3.04997e+06	2.87735e+06	9.60349e+06	1.89078e+06	5.25933e+06	2.11197e+06	1.16175	0.0087908	0.0413972	2.27079	1.1832	up
Zbsp003145	Leucopelargonidin; 3,4,5,7,4'-Pentahydroxyflavan	白天竺葵苷元; 3,4,5,7,4'-五羟基黄烷	Others	其它类	Others	其它	C15H14O6	1	520-17-2	5.73143e+06	4.7348e+06	5.12845e+06	1.86116e+06	1.5684e+06	4.74702e+06	949860	1.89963e+06	1.19711e+06	1.27299	0.00171126	0.0162631	2.55166	1.35143	up
Wasyqp2836	3-O-Feruloyl Aminogalactitol	3-O-阿魏酰氨基半乳糖醇	Phenolic acids	酚酸类	Phenolic acids	酚酸类	C16H23NO9	3	-	217011	168087	188698	95915.9	91950.5	114190	91030.6	66257.9	76911.1	1.54098	0.0078785	0.0386267	2.14001	1.09762	up
mws2608	N-Acetyl-D-galactosamine	N-乙酰-D-半乳糖胺	Others	其它类	Saccharides	糖类	C8H15NO6	3	1811-31-0	76596.5	65112.8	69437.5	172267	168683	140342	229029	111018	137262	1.43824	0.00261051	0.0207995	0.440531	-1.18268	down
MWSmce157	Stachydrine	水苏碱	Alkaloids	生物碱	Pyrrole alkaloids	吡咯类生物碱	C7H13NO2	1	471-87-4	353393	508036	422100	2.21877e+06	1.33967e+06	1.63456e+06	879661	3.4137e+06	703017	1.30531	0.0262936	0.0808478	0.251935	-1.98888	down
Layp005773	Ageconyflavone B-4'-glucoside*	胜红蓟黄酮 B-4'-葡萄糖苷*	Flavonoids	黄酮	Flavones	黄酮	C25H28O12	3	-	3.48623e+06	3.70304e+06	3.52274e+06	919387	622222	1.73217e+06	365319	3.78458e+06	1.60529e+06	1.0387	0.00917843	0.0423856	2.37281	1.2466	up
Wagp005813	5-Hydroxy-7,8,2',3'-Tetramethoxyflavone 5-Glucoside*	5-羟基-7,8,2',3'-四甲氧基黄酮 5-葡萄糖苷*	Flavonoids	黄酮	Flavones	黄酮	C25H28O12	3	-	3.48623e+06	3.70304e+06	3.52274e+06	919387	622222	1.73217e+06	365319	3.78458e+06	1.60529e+06	1.0387	0.00917843	0.0423856	2.37281	1.2466	up
MWS201415	Pro-Asp	L-脯氨酸-L-天冬氨酸	Amino acids and derivatives	氨基酸及其衍生物	Amino acids and derivatives	氨基酸及其衍生物	C9H14N2O5	3	85227-98-1	441419	222539	325339	152501	159430	78041.1	96914	129855	43067.1	1.36794	0.0633138	0.144025	2.99875	1.58436	up
HJAP005	Laricitrin-3-O-glucoside*	西伯利亚落叶松黄酮-3-O-葡萄糖苷*	Flavonoids	黄酮	Flavonols	黄酮醇	C22H22O13	3	39986-90-8	76048.4	67728.9	70450.8	34638.7	43883.5	36362.9	46326.1	27280.8	23830.4	1.46625	7.67827e-05	0.00350106	2.01795	1.01289	up
MWSmce420	Senkyunolide I	洋川芎内酯 I	Others	其它类	Lactones	内酯类化合物	C12H16O4	3	94596-28-8	114404	132432	120949	241521	394865	274589	395463	152242	305197	1.3581	0.0061879	0.034027	0.417019	-1.26181	down
Safp003376	Diaspanoside C	Diaspanoside C	Terpenoids	萜类	Sesquiterpenoids	倍半萜	C21H30O9	3	-	114952	170748	139993	48965.1	56031.2	78963.2	54125.8	89867	32162.9	1.365	0.0182313	0.0643209	2.36421	1.24136	up
Zmzp006646	Capillarisin	茵陈色原酮	Others	其它类	Chromone	色酮类	C16H12O7	3	56365-38-9	41714.7	24217.8	32306.9	65122	92651.7	73066.8	61974.6	50732.8	80316.4	1.44371	0.00237528	0.0200818	0.463542	-1.10923	down
MWSmce082	Scoparone	滨蒿内酯	Lignans and Coumarins	木脂素和香豆素	Coumarins	香豆素	C11H10O4	1	120-08-1	41910.9	36466.8	38405.1	219853	184695	211776	181606	81250.6	219262	1.52087	0.00108271	0.0134639	0.212633	-2.23356	down
mws0120	Choline Alfoscerate	甘磷酸胆碱 GPC	Lipids	脂质	PC	磷脂酰胆碱	C8H20NO6P	1	28319-77-9	1.13711e+06	2.08886e+06	1.58072e+06	4.29424e+06	6.89484e+06	3.64392e+06	9.40371e+06	2.45174e+06	2.4432e+06	1.19209	0.0338103	0.0947917	0.329998	-1.59947	down
MWSmce548	Betaine	甜菜碱	Alkaloids	生物碱	Alkaloids	生物碱	C5H11NO2	3	107-43-7	1.64725e+06	2.07798e+06	1.82537e+06	1.11091e+07	7.85622e+06	6.53254e+06	4.26636e+06	6.4123e+06	6.11293e+06	1.53066	0.00245814	0.0201491	0.262505	-1.92958	down
pmp000265	Sanguisorbic acid dilactone	地榆皂酸二内酯	Phenolic acids	酚酸类	Phenolic acids	酚酸类	C21H10O13	1	-	111278	150916	128475	298956	376611	243013	300871	319203	479018	1.54713	0.00110657	0.0134639	0.387247	-1.36867	down
Lahp003408	2-(3,4-dihydroxyphenyl)-4h-chromene-3,5,7-triol-glucoside	2-(3,4-二羟基苯基)-4h-色烯-3,5,7-三醇-葡萄糖苷	Flavonoids	黄酮	Flavanols	黄烷醇类	C21H22O11	1	-	330410	259371	288993	85765.4	36662.9	291626	60698.6	189173	94281.7	1.08717	0.00743801	0.037338	2.31803	1.2129	up
Lahp003757	3,4,5-trimethoxyphenol-1-O-β-D-(6'-O-galloyl)glucopyranoside*	3,4,5-三甲氧基苯酚-1-O-β-D-(6'-O-没食子酰基)吡喃葡萄糖苷*	Phenolic acids	酚酸类	Phenolic acids	酚酸类	C22H26O13	1	-	1.0368e+06	1.20456e+06	1.09827e+06	278311	172163	473574	341981	1.11426e+06	470848	1.15684	0.0043221	0.028152	2.34267	1.22815	up
Wmyp000215	2,4,6-trimethoxyphenol 1-O-β-D-(6'-O-galloyl)-glucopyranoside*	2,4,6-三甲氧基苯酚 1-O-β-D-(6'-O-没食子酰)-吡喃葡萄糖苷*	Phenolic acids	酚酸类	Phenolic acids	酚酸类	C22H26O13	1	-	1.0368e+06	1.20456e+06	1.09827e+06	278311	172163	473574	341981	1.11426e+06	470848	1.15684	0.0043221	0.028152	2.34267	1.22815	up
pma0724	Naringenin-6-C-Glucoside	柚皮素-6-C-葡萄糖苷	Flavonoids	黄酮	Flavanones	二氢黄酮	C21H22O10	3	3682-03-9	728262	672385	686317	167314	260109	267530	538304	541323	127124	1.18257	0.00314411	0.0230572	2.19483	1.13411	up
MWSHY0008	Apigenin-6-C-glucoside (Isovitexin)*	芹菜素-6-C-葡萄糖苷 (异牡荆素)*	Flavonoids	黄酮	Flavones	黄酮	C21H20O10	1	38953-85-4	2.51396e+07	3.04059e+07	2.72173e+07	7.2558e+06	1.09804e+07	1.003e+07	2.09639e+07	1.96696e+07	4.24307e+06	1.18866	0.0018239	0.0171093	2.26305	1.17827	up
MWStz152	2-(Acetylamino)-3-phenyl-2-propenoic acid*	α-乙酰氨基肉桂酸*	Alkaloids	生物碱	Alkaloids	生物碱	C11H11NO3	2	5469-45-4	267733	278434	267622	146473	129011	152283	112543	146462	31044.4	1.18816	0.000364255	0.00734955	2.2674	1.18104	up
Waptp02666	Procyanidin B5*	原花青素 B5*	Tannins	鞣质	Proanthocyanidins	原花青素	C30H26O12	3	12798-57-1	3.87172e+06	3.5047e+06	3.61444e+06	875981	820198	3.37173e+06	771841	963542	709273	1.32368	0.00189235	0.0174162	2.92599	1.54893	up
Lskp211425	Stigmast-4-ene-3,6-dione	豆甾烷-4-烯-3,6-二酮	Steroids	甾体	Steroid	甾体	C29H46O2	3	23670-94-2	48830	57963.3	52328.7	118055	228104	120729	334843	74162.3	157697	1.27755	0.0273897	0.0827686	0.307902	-1.69946	down
Lmjp102213	Pedunculagin	长梗马兜铃素；赤芍素	Tannins	鞣质	Tannin	鞣质	C34H24O22	1	7045-42-3	3.80122e+06	4.04758e+06	3.84591e+06	1.34359e+06	773172	1.64197e+06	1.1102e+06	2.07031e+06	570977	1.42489	3.26955e-05	0.00247722	3.11435	1.63893	up
Wmmp000176	2,3-(s)-hexahydroxydibenzoyl glucose	2,3-(S)-六羟基二苯甲酰葡萄糖	Tannins	鞣质	Tannin	鞣质	C20H18O14	1	-	4.09767e+06	4.93488e+06	4.42595e+06	1.7429e+06	872269	1.43811e+06	1.44641e+06	2.6876e+06	645315	1.40225	0.000142707	0.00439748	3.04745	1.6076	up
Zblp004717	3'-methoxyquercetin-3-O-L-rhamnosyl(1→2)-glucopyranoside*	3'-甲氧基-槲皮素-3-O-α-L-鼠李糖基(1→2)-β-D-葡萄糖吡喃苷*	Flavonoids	黄酮	Flavonols	黄酮醇	C28H32O16	3	-	100392	101767	99058	61997.8	34696.2	36492	35226.4	65251	37203.7	1.45573	0.0001977	0.0051991	2.22409	1.15322	up
Lmsp004721	Tamarixetin-3-O-glucoside-7-O-rhamnoside*	柽柳黄素-3-O-葡萄糖苷-7-O-鼠李糖苷*	Flavonoids	黄酮	Flavonols	黄酮醇	C28H32O16	3	-	100392	101767	99058	61997.8	34696.2	36492	35226.4	65251	37203.7	1.45573	0.0001977	0.0051991	2.22409	1.15322	up
Layp004192	3,4,5-Trimethoxyphenol-1-O-β-D-malonylglucoside	3,4,5-三甲氧基苯酚-1-O-β-D-丙二酰葡糖苷	Phenolic acids	酚酸类	Phenolic acids	酚酸类	C18H24O12	1	-	785344	408399	584934	279875	148552	158110	407467	493938	269942	1.14756	0.088773	0.178294	2.02366	1.01696	up
Laxp003721	Nothofagin	Nothofagin	Flavonoids	黄酮	Chalcones	查耳酮	C21H24O10	3	11023-94-2	293191	289287	285414	51729.7	49800.5	283859	38515.7	118734	61040.7	1.20913	0.00438656	0.0283673	2.87534	1.52373	up
Hmgp002036	Nepetin-7-O-glucoside(Nepitrin)*	泽兰黄酮-7-O-葡萄糖苷(假荆芥属苷)*	Flavonoids	黄酮	Flavones	黄酮	C22H22O12	1	569-90-4	5.00047e+06	4.37045e+06	4.59175e+06	1.37967e+07	1.44575e+07	1.12227e+07	9.0674e+06	3.25758e+06	1.00822e+07	1.0158	0.0182836	0.0643731	0.451253	-1.14799	down
HJAP006	Syringetin-7-O-glucoside*	丁香亭-7-O-葡萄糖苷*	Flavonoids	黄酮	Flavonols	黄酮醇	C23H24O13	3	-	108575	95914	100200	39136.3	39759.5	22696.9	46207.8	42341.2	60133.6	1.43917	3.17139e-05	0.00247722	2.43483	1.28382	up
MWStz572	3,3',4-O-Trimethylellagic acid	3,3',4-O-三甲基鞣花酸	Tannins	鞣质	Tannin	鞣质	C17H12O8	1	1617-49-8	825144	1.25465e+06	1.0191e+06	1.59414e+06	2.00691e+06	2.43468e+06	3.01449e+06	2.85478e+06	4.90286e+06	1.41044	0.0122906	0.0506094	0.368743	-1.43931	down
Zbdp007825	5,4'-Dihydroxy-7,2',5'-trimethoxyisoflavone (Derrugenin)	5,4'-二羟基-7,2',5'-三甲氧基异黄酮	Flavonoids	黄酮	Isoflavones	异黄酮	C18H16O7	3	73428-16-7	105840	162473	131473	176650	257581	294035	400066	383601	622683	1.35348	0.0157611	0.0590591	0.374575	-1.41667	down
Hmlp006964	5,6,7-Trimethoxycoumarin*	5,6,7-三甲氧基香豆素*	Lignans and Coumarins	木脂素和香豆素	Coumarins	香豆素	C12H12O5	2	55085-47-7	22847.7	35531	28605.6	109501	69448.2	31899.5	106341	49061.9	120167	1.2037	0.0158438	0.0591158	0.357652	-1.48337	down
Lmyp003349	Quercetin-3-O-(6''-O-galloyl)glucoside	槲皮素-3-O-(6''-O-没食子酰)葡萄糖苷	Flavonoids	黄酮	Flavonols	黄酮醇	C28H24O16	2	56316-75-7	4.10741e+06	3.40428e+06	3.68072e+06	1.71169e+06	1.91584e+06	2.80483e+06	1.06412e+06	1.68449e+06	1.60481e+06	1.36356	0.000647737	0.0101132	2.0754	1.05339	up
Lmjp002461	Quercetin-3-O-neohesperidoside*	槲皮素-3-O-新橘皮糖苷*	Flavonoids	黄酮	Flavonols	黄酮醇	C27H30O16	3	29662-79-1	52943.9	59698.2	55194.6	17195	28544	49059.6	18570	33850.5	20535.2	1.22751	0.00165864	0.0161134	2.00098	1.00071	up
Qmyp010506	2,4,6-Trihydroxybenzophenone	2,4,6-三羟基二苯甲酮	Others	其它类	Ketone compounds	酮类化合物	C13H10O4	3	3555-86-0	119283	417738	263140	77573.2	60551.4	96785.3	24464	73634.5	120448	1.19146	0.153848	0.254442	3.52916	1.81933	up
Zmtp102903	Kaempferol-3-O-arabinoside (Juglanin)	山柰酚-3-O-阿拉伯糖苷 (胡桃苷)	Flavonoids	黄酮	Flavonols	黄酮醇	C20H18O10	3	-	393199	351478	364892	1.14964e+06	1.07882e+06	1.23005e+06	506870	420967	1.17539e+06	1.23223	0.0130109	0.0523899	0.399001	-1.32554	down
Qmqp101736	Sessilifol O	Sessilifol O	Terpenoids	萜类	Sesquiterpenoids	倍半萜	C19H32O3	3	-	16369	13186.5	14482.2	40020.7	27831	38035.4	13100.7	31870.2	39911.4	1.21405	0.00911644	0.0423229	0.461686	-1.11502	down
Lmhp002772	p-Coumaroylcadaverine	对香豆酰尸胺	Alkaloids	生物碱	Phenolamine	酚胺	C14H20N2O2	3	-	41816.2	52833.3	46378.3	176929	291769	123151	300618	151616	247882	1.53166	0.00262472	0.0207995	0.218315	-2.19552	down
Lcyp000688	Verecundin(Pinocembrin-5-glucoside)*	委内松苷(乔松素-5-葡萄糖苷)*	Flavonoids	黄酮	Flavanones	二氢黄酮	C21H22O9	3	-	609107	725457	653936	252528	203496	297909	128585	362770	360878	1.33759	0.000198212	0.0051991	2.47608	1.30806	up
MWStz619	Pinocembroside*	乔松素-7-O-葡萄糖苷 (乔松苷)*	Flavonoids	黄酮	Flavanones	二氢黄酮	C21H22O9	3	75829-43-5	609107	725457	653936	252528	203496	297909	128585	362770	360878	1.33759	0.000198212	0.0051991	2.47608	1.30806	up
Lcfp001119	cis-Zeatin-O-glucoside*	顺式-玉米素-O-糖苷*	Alkaloids	生物碱	Alkaloids	生物碱	C16H23N5O6	3	71866-93-8	385599	475156	421770	209980	126768	201913	135020	334326	180254	1.34705	0.000976163	0.0131983	2.15866	1.11013	up
pmb2260	LysoPC 15:1	溶血磷脂酰胆碱 15:1	Lipids	脂质	LPC	溶血磷脂酰胆碱	C23H46NO7P	3	-	655996	652455	641141	323367	144300	213742	226534	164236	170880	1.56887	9.61704e-06	0.0019212	3.13676	1.64928	up
pmp000587	Luteolin-7-O-(6''-malonyl)glucoside*	木犀草素-7-O-(6''-丙二酰)葡萄糖苷*	Flavonoids	黄酮	Flavones	黄酮	C24H22O14	3	-	130480	157318	141021	69690.9	109255	43022	35437.2	89937.2	64175.7	1.23068	0.00104016	0.0134401	2.08409	1.05942	up
Lmhp008885	LysoPE 15:0(2n isomer)*	溶血磷脂酰乙醇胺 15:0(2n异构)*	Lipids	脂质	LPE	溶血磷脂酰乙醇胺	C20H42NO7P	1	-	20184.9	30242.6	24709.5	204674	662715	94813.5	504928	34750	4.82526e+06	1.16081	0.233886	0.341121	0.0237507	-5.39589	down
Zbjp002538	1,7-bis(4-hydroxypheny)hept-1-ene-3-ol	1,7-双(4-羟基苯基)庚-1-烯-3-醇	Phenolic acids	酚酸类	Phenolic acids	酚酸类	C19H22O3	3	-	178551	114328	143511	208338	350427	234286	396422	265244	415812	1.37348	0.0046729	0.029253	0.466595	-1.09976	down
MWSslk013	Tectoridin	鸢尾苷	Flavonoids	黄酮	Isoflavones	异黄酮	C22H22O11	3	611-40-5	1.01025e+06	1.03405e+06	1.00171e+06	308559	325354	445877	234885	578364	215461	1.45275	5.75089e-05	0.00306168	2.88927	1.5307	up
pmp000579	Diosmetin-7-O-galactoside*	香叶木素-7-O-半乳糖苷*	Flavonoids	黄酮	Flavones	黄酮	C22H22O11	3	-	824180	906230	847901	416700	504055	439420	456562	389001	214706	1.43638	2.90104e-05	0.00247722	2.13044	1.09115	up
MWStz610	Diosmetin-7-O-beta-D-glucopyranoside*	香叶木素-7-O-葡萄糖苷*	Flavonoids	黄酮	Flavones	黄酮	C22H22O11	3	20126-59-4	824180	906230	847901	416700	504055	439420	456562	389001	214706	1.43638	2.90104e-05	0.00247722	2.13044	1.09115	up
MWSslk237	Hispidulin-7-O-glucoside(Homoplantaginin)*	高车前素-7-O-葡萄糖苷; 高车前苷*	Flavonoids	黄酮	Flavones	黄酮	C22H22O11	3	17680-84-1	824180	906230	847901	416700	504055	439420	456562	389001	214706	1.43638	2.90104e-05	0.00247722	2.13044	1.09115	up
Lmjp003655	6-C-MethylKaempferol-3-glucoside*	6-甲基山柰酚-3-O-葡萄糖苷*	Flavonoids	黄酮	Flavonols	黄酮醇	C22H22O11	3	-	824180	906230	847901	416700	504055	439420	456562	389001	214706	1.43638	2.90104e-05	0.00247722	2.13044	1.09115	up
Qmxp101615	Ent-3β-Acetoxyisopimar-15-8β-ol*	对映-3β-乙酰氧基异海松-15-烯-8β-醇*	Terpenoids	萜类	Ditepenoids	二萜	C22H36O3	3	-	91707	99609.6	93745.1	63885.3	30589.8	27192	43191.5	42242.8	40705.3	1.47636	5.07554e-05	0.00289416	2.30068	1.20206	up
Sayp012405	Tomocinol A*	Tomocinol A*	Terpenoids	萜类	Ditepenoids	二萜	C22H36O3	3	-	91707	99609.6	93745.1	63885.3	30589.8	27192	43191.5	42242.8	40705.3	1.47636	5.07554e-05	0.00289416	2.30068	1.20206	up
Ymjm000067	14-Hydroxyvibsanin F	14-Hydroxyvibsanin F	Terpenoids	萜类	Ditepenoids	二萜	C20H32O3	3	-	9376.28	14119.9	11513.1	22893.4	33768.5	32757.1	59150.5	20382.8	32190.9	1.40229	0.0105277	0.0465669	0.348103	-1.52241	down
Zmhp004065	7,8-Dihydroxy-5,6,4'-trimethoxyflavone	7,8-二羟基-5,6,4'-三甲氧基黄酮	Flavonoids	黄酮	Flavones	黄酮	C18H16O7	3	-	845239	1.218e+06	1.01099e+06	1.51385e+06	2.10274e+06	2.48676e+06	3.03222e+06	3.0153e+06	4.95098e+06	1.41231	0.0118603	0.0494587	0.359519	-1.47586	down
Ladp002935	3-quinolinecarboxylic acid*	3-喹啉羧酸*	Alkaloids	生物碱	Quinoline alkaloids	喹啉类生物碱	C10H7NO3	3	-	25477.7	21956.8	23242.9	211974	195827	186211	178455	90818.2	177515	1.59076	0.000332785	0.00687319	0.135814	-2.8803	down
pmb0855	LysoPC 16:0	溶血磷脂酰胆碱 16:0	Lipids	脂质	LPC	溶血磷脂酰胆碱	C24H50NO7P	2	17364-16-8	5.13764e+07	4.77838e+07	4.85885e+07	3.01645e+07	2.03508e+07	1.70884e+07	2.48206e+07	8.03273e+06	1.86546e+07	1.36567	9.17012e-05	0.00365251	2.48084	1.31083	up
Lmrj001698	L-Seryl-L-Isoleucine	L-丝氨酰-L-异亮氨酸	Amino acids and derivatives	氨基酸及其衍生物	Amino acids and derivatives	氨基酸及其衍生物	C9H18N2O4	3	91086-51-0	12881.9	16658.9	14475	42121.7	37279	39225.4	96065.4	35778.6	59799.3	1.45599	0.0114434	0.0487272	0.283726	-1.81743	down
pme1014	Menatetrenone (Vitamin K2)	四烯甲萘醌 (维生素 K2)	Others	其它类	Vitamin	维生素	C31H40O2	3	11032-49-8	316244	362454	332562	828608	1.05474e+06	413607	911539	424793	693223	1.2042	0.0152746	0.0574878	0.467472	-1.09705	down
Walp005923	Isopropyl 6-MethylSalicylate Glucoside	6-甲基水杨酸异丙酯葡糖苷	Phenolic acids	酚酸类	Phenolic acids	酚酸类	C17H24O8	3	-	18861.2	16535.8	17344.5	44186.2	48749.8	23334.7	55799.8	59482.6	63268.6	1.42162	0.00290239	0.0221307	0.357786	-1.48283	down
Qmqp101735	3β,6β-Dihydroxy-15-nor-14-oxo8(17),12-labdadien-14-a	3β,6β-Dihydroxy-15-nor-14-oxo8(17),12-labdadien-14-a	Terpenoids	萜类	Sesquiterpenoids	倍半萜	C19H30O3	3	-	80688.6	172888	124253	74311.9	50993.4	51888.5	49434.2	46095.1	44561.2	1.43599	0.107304	0.200677	2.38165	1.25196	up
mws1337	D-Pantothenic Acid	D-泛酸(维生素B5)	Others	其它类	Vitamin	维生素	C9H17NO5	1	79-83-4	2.53919e+06	1.76623e+06	2.10966e+06	1.3058e+06	562359	602588	1.40878e+06	883990	538550	1.38858	0.00960686	0.0437754	2.41984	1.27491	up
MW0015391	9-Hydroxy-10,12-octadecadienoic acid	9-羟基-10,12-十八碳二烯酸	Lipids	脂质	Free fatty acids	游离脂肪酸	C18H32O3	3	10075-11-3	37942.1	82233.4	58886	178928	218996	139178	102516	423259	225395	1.39078	0.0186147	0.0651887	0.277987	-1.84691	down
Zbsp010595	[4]-Shogaol dimethyl	[4]-姜烯酚二甲基	Phenolic acids	酚酸类	Phenolic acids	酚酸类	C17H24O3	3	-	13774.8	12926.1	13083.4	25524	32626.3	35020.9	25692.5	44106.8	52630.3	1.52956	0.00342638	0.0245557	0.369056	-1.43809	down
Safp021800	LPC(18:1/0:0)	LPC(18:1/0:0)	Lipids	脂质	LPC	溶血磷脂酰胆碱	C26H53NO7P+	1	3542-29-8	1.00406e+06	939973	952577	5.98331e+06	4.41532e+06	6.9017e+06	2.31229e+06	1.20025e+06	2.12911e+07	1.20525	0.0985628	0.190938	0.137593	-2.86152	down
Zbcp002823	Cyanidin-3-O-rutinoside (Keracyanin)	矢车菊素-3-O-芸香糖苷	Flavonoids	黄酮	Anthocyanidins	花青素	C27H31O15+	3	28338-59-2	527880	209907	361516	83302	122822	276095	109181	215717	71915.7	1.17899	0.12566	0.223618	2.50117	1.3226	up
pmb0374	2-Aminopurine	2-氨基嘌呤	Nucleotides and derivatives	核苷酸及其衍生物	Nucleotides and derivatives	核苷酸及其衍生物	C5H5N5	1	452-06-2	252687	191952	217873	96275.9	71625.6	90971.4	107498	79382.5	58626.5	1.57858	0.0077878	0.0383974	2.62703	1.39343	up
Zbkp008595	Soyasapogenol C	大豆皂醇C	Terpenoids	萜类	Ditepenoids	二萜	C30H48O2	3	595-14-2	78974.9	80395.4	78091.4	565350	822175	730069	479600	344848	477557	1.59672	0.00105253	0.0134639	0.138883	-2.84806	down
Sazp007578	Paulownin*	泡桐素*	Lignans and Coumarins	木脂素和香豆素	Lignans	木脂素	C20H18O7	2	13040-46-5	59375.9	46153.3	51709.3	88324.9	85601.3	85652.6	133469	127182	132772	1.45614	0.00169178	0.0162197	0.481587	-1.05413	down
MWStz534	Kinsenoside	金线莲苷	Others	其它类	Lactones	内酯类化合物	C10H16O8	3	151870-74-5	120252	103861	109815	23006.7	30821.9	31204.7	48304.8	51762.5	28005.1	1.51756	4.29762e-05	0.00268397	3.13392	1.64797	up
Hmqp005455	15(R)-Hydroxylinoleic Acid*	15(R)-羟基亚油酸*	Lipids	脂质	Free fatty acids	游离脂肪酸	C18H32O3	1	177931-23-6	49587.9	49822.1	48710.9	95073.2	112789	75798.9	64931.8	179158	94989.2	1.30442	0.0217088	0.072002	0.475707	-1.07186	down
Wbsp000037	1-[3-(4-methyl-6-oxocyclohex-1-en-1-yl)propyl]pyrrolidin-2-one	1-[3-(4-甲基-6-氧环己-1-烯-1-基)丙基]吡咯烷-2-酮	Others	其它类	Ketone compounds	酮类化合物	C14H21NO2	3	-	24460.4	32964.7	28138.3	282067	359793	67161.2	243041	68248.3	98556	1.30618	0.0270591	0.0822435	0.152947	-2.7089	down
mws4516	Pyroglutamic acid	L-焦谷氨酸	Amino acids and derivatives	氨基酸及其衍生物	Amino acids and derivatives	氨基酸及其衍生物	C5H7NO3	3	4042-36-8	6.49363e+06	3.56768e+06	4.93004e+06	4.4885e+06	5.33458e+06	1.03551e+06	1.43591e+06	1.90636e+06	743300	1.01319	0.0786563	0.166311	2.00631	1.00455	up
MWS0811	L-Pipecolic Acid	L-哌啶酸	Alkaloids	生物碱	Piperidine alkaloids	哌啶类生物碱	C6H11NO2	1	3105-95-1	6.49363e+06	3.56768e+06	4.93004e+06	4.4885e+06	5.33458e+06	1.03551e+06	1.43591e+06	1.90636e+06	743300	1.01319	0.0786563	0.166311	2.00631	1.00455	up
Zbsp005869	7,4'-Dihydroxy-3,5,3'-trimethoxyflavone	7,4'-二羟基-3,5,3'-三甲氧基黄酮	Flavonoids	黄酮	Flavonols	黄酮醇	C18H16O7	3	13459-09-1	226768	172061	195426	175359	266262	340432	360473	521881	805792	1.0354	0.0672446	0.149604	0.481139	-1.05547	down
Lskp211492	Pinfaenoic acid	Pinfaenoic acid	Terpenoids	萜类	Triterpene	三萜	C30H46O5	1	178268-31-0	1.37426e+06	1.47966e+06	1.39842e+06	880415	552544	1.13822e+06	507710	608234	292113	1.27204	0.00125126	0.0140861	2.13727	1.09577	up
pmb0856	LysoPE 18:1(2n isomer)*	溶血磷脂酰乙醇胺 18:1(2n异构)*	Lipids	脂质	LPE	溶血磷脂酰乙醇胺	C23H46NO7P	3	-	103631	105054	102255	3.28284e+06	5.6111e+06	2.85788e+06	4.36557e+06	113213	1.22207e+07	1.2955	0.0392262	0.104351	0.0218577	-5.51571	down
Wacyp01633	5-Galloylquinic acid	5-没食子酰奎宁酸	Phenolic acids	酚酸类	Phenolic acids	酚酸类	C14H16O10	1	53584-43-3	1.03825e+06	1.18366e+06	1.08874e+06	416875	270182	1.22088e+06	384598	347945	333087	1.22974	0.00781201	0.0384445	2.22671	1.15492	up
Hmgp002327	3-amino-2-naphthoic acid*	3-氨基-2-萘甲酸*	Alkaloids	生物碱	Alkaloids	生物碱	C11H9NO2	1	-	1.39887e+06	265362	815474	380169	206819	127543	468984	326571	83829.8	1.11123	0.225779	0.333268	3.11147	1.63759	up
Lahp002608	3,5-Dihydro-2H-Furo[3,2-C]Quinolin-4-One*	3,5-二氢-2H-呋喃[3,2-C]喹啉-4-酮*	Alkaloids	生物碱	Quinoline alkaloids	喹啉类生物碱	C11H9NO2	1	-	1.39887e+06	265362	815474	380169	206819	127543	468984	326571	83829.8	1.11123	0.225779	0.333268	3.11147	1.63759	up
mws0072	Apigenin-5-O-glucoside	芹菜素-5-O-葡萄糖苷	Flavonoids	黄酮	Flavones	黄酮	C21H20O10	3	28757-27-9	2.80633e+06	1.88082e+06	2.2967e+06	598077	736203	566027	1.28988e+06	1.09693e+06	257296	1.35963	0.0108044	0.047234	3.0736	1.61993	up
Wacyp01167	(6-amino-3-oxohexan-2-yl)proline	(6-氨基-3-氧代己烷-2-基)脯氨酸	Amino acids and derivatives	氨基酸及其衍生物	Amino acids and derivatives	氨基酸及其衍生物	C11H20N2O3	3	-	1.94865e+06	1.94758e+06	1.90915e+06	885566	364130	919168	333074	786757	509717	1.41942	5.82563e-05	0.00306168	3.05674	1.61199	up
Lmhp010190	LysoPC 18:1(2n isomer)	溶血磷脂酰胆碱 18:1(2n异构)	Lipids	脂质	LPC	溶血磷脂酰胆碱	C26H52NO7P	1	-	1.1158e+06	852448	964444	6.96538e+06	4.46723e+06	6.48337e+06	2.3217e+06	1.13793e+06	2.1219e+07	1.18684	0.0945054	0.184813	0.137703	-2.86037	down
Lmcp000611	2-Amino-4,5-dihydro-1H-imidazole-4-acetic acid	2-氨基-4,5-二氢-1H-咪唑-4-乙酸	Alkaloids	生物碱	Alkaloids	生物碱	C5H9N3O2	3	69098-41-5	952729	1.11768e+06	1.0145e+06	3.90236e+06	2.28802e+06	4.30639e+06	1.46991e+06	5.90994e+06	1.9206e+06	1.28373	0.022058	0.0725038	0.311651	-1.68199	down
Zajp000573	N-(4-oxopentyl)-acetamide*	N-(4-氧代戊基)-乙酰胺*	Alkaloids	生物碱	Alkaloids	生物碱	C7H13NO2	1	-	952729	1.11768e+06	1.0145e+06	3.90236e+06	2.28802e+06	4.30639e+06	1.46991e+06	5.90994e+06	1.9206e+06	1.28373	0.022058	0.0725038	0.311651	-1.68199	down
Lcsp012679	linolenoyl ethanolamine	亚麻酰乙醇胺	Lipids	脂质	LPE	溶血磷脂酰乙醇胺	C20H35NO2	2	57086-93-8	135276	60492.3	95926.3	49068.4	21659.2	34101	29782.7	44301.3	38527.1	1.41554	0.101051	0.193665	2.68299	1.42384	up
MW0150334	Gly-Cys-Asp	甘氨酰-半胱氨酰-天冬氨酸	Amino acids and derivatives	氨基酸及其衍生物	Amino acids and derivatives	氨基酸及其衍生物	C9H15N3O6S1	3	-	671272	480604	564419	161867	222373	249225	178120	430507	156641	1.3746	0.00632217	0.0341919	2.45407	1.29518	up
mws0049	Gallocatechin	没食子儿茶素	Flavonoids	黄酮	Flavanols	黄烷醇类	C15H14O7	3	970-73-0	2.06625e+06	790746	1.39993e+06	386907	409390	1.0947e+06	223554	944747	276721	1.11476	0.128752	0.227452	2.55209	1.35168	up
Hmqp005411	9-Oxo-12Z-Octadecenoic acid*	9-氧代-12Z-十八碳烯酸*	Lipids	脂质	Free fatty acids	游离脂肪酸	C18H32O3	1	112543-32-5	49587.9	49822.1	48710.9	95073.2	112789	66382.9	64931.8	179158	94989.2	1.25236	0.0273363	0.0827026	0.48301	-1.04987	down
Qmdp112405	Viteagnusin A	Viteagnusin A	Terpenoids	萜类	Ditepenoids	二萜	C22H36O3	3	-	46647.3	57175.6	50873.2	29348.6	14047	9823.13	22178.7	19666.7	17309.2	1.46186	0.000415827	0.00811268	2.75325	1.46114	up
Wmlp000056	3,5-Dimethoxy-4-hydroxybenzaldehyde	3,5-二甲氧基-4-羟基苯甲醛	Others	其它类	Aldehyde compounds	醛类化合物	C9H10O4	3	-	52169.7	39430.6	44884.2	48399.1	137839	131509	169845	47119.8	128341	1.08768	0.0252016	0.0788829	0.411685	-1.28039	down
Zazp002547	cyclo-(Gly-Phe)	环(丙氨酰-苯丙氨酸)	Amino acids and derivatives	氨基酸及其衍生物	Amino acids and derivatives	氨基酸及其衍生物	C11H12N2O2	3	10125-07-2	4.10057e+06	715725	2.35998e+06	1.10616e+06	795136	369036	1.45905e+06	1.05168e+06	324334	1.03442	0.253222	0.361176	2.81125	1.49121	up
MWSmce056	DL-Tryptophan	DL-色氨酸	Amino acids and derivatives	氨基酸及其衍生物	Amino acids and derivatives	氨基酸及其衍生物	C11H12N2O2	3	54-12-6	4.58192e+06	715402	2.59569e+06	981966	685178	317466	1.48686e+06	910639	246737	1.09762	0.235442	0.342901	3.41036	1.76992	up
Wcdp001953	2-methyl-1-nitronaphthalene	2-甲基-二硝基萘酚	Others	其它类	Others	其它	C11H9NO2	3	881-03-8	1.31015e+06	226628	753021	313831	198249	118289	459558	315391	84340.3	1.0829	0.23893	0.346825	3.07426	1.62024	up
Wbtp003341	(3,5-dihydroxyphenyl)-(4-hydroxy-2,6-dimethoxyphenyl)methanone	(3,5-二羟基苯基)-(4-羟基-2,6-二甲氧基苯基)甲酮	Others	其它类	Ketone compounds	酮类化合物	C15H14O6	3	-	1.12486e+07	9.79509e+06	1.03114e+07	2.79433e+06	3.09527e+06	1.10783e+07	1.11258e+06	4.22163e+06	2.11991e+06	1.14086	0.00627095	0.034036	2.56778	1.36052	up
Wbsp103327	(8R)-9-hydroxy-8-(hydroxymethyl)-6-methoxy-8-methylpyrano[2,3-f]chromen-2-one	(8R)-9-羟基-8-(羟甲基)-6-甲氧基-8-甲基吡喃并[2,3-f]色烯-2-酮	Terpenoids	萜类	Terpene	萜类	C15H14O6	3	-	1.11013e+07	8.7994e+06	9.75135e+06	3.29094e+06	3.33559e+06	9.15365e+06	1.96335e+06	3.90664e+06	1.93237e+06	1.25647	0.00236209	0.0200818	2.51475	1.33041	up
Hmhp005160	Rehderianin I*	甘肃黄芩素 I*	Flavonoids	黄酮	Flavones	黄酮	C17H14O7	3	90965-30-3	38414.7	113177	74279.8	446145	87766.5	115971	173501	1.50662e+06	442154	1.05133	0.137649	0.236912	0.162957	-2.61744	down
mws1077	Scopoletin-7-O-glucoside (Scopolin)	东莨菪内酯-7-O-葡萄糖苷 (东莨菪苷)	Lignans and Coumarins	木脂素和香豆素	Coumarins	香豆素	C16H18O9	1	531-44-2	1.33807e+06	1.11643e+06	1.2027e+06	298236	250173	589695	149297	594090	341506	1.35943	9.75521e-05	0.00366397	3.29034	1.71824	up
Lcfp121016	3-Methylcytidine	3-甲基胞苷	Alkaloids	生物碱	Alkaloids	生物碱	C10H15N3O5	3	2140-64-9	222597	145588	180411	71064.2	34881.5	79360.6	40948.8	120939	69939.4	1.33084	0.0169127	0.0613581	2.63031	1.39523	up
Wasyqp3073	p-Coumaroyl Aminogalactitol	对香豆酰氨基半乳糖醇	Phenolic acids	酚酸类	Phenolic acids	酚酸类	C15H21NO8	1	-	227287	186550	202780	154709	105964	112742	69805.8	84444.2	85784.7	1.42456	0.000983905	0.0132348	2.01033	1.00743	up
Wafp002310	1-O-Caffeoyllysine	1-O-咖啡酰赖氨酸	Alkaloids	生物碱	Phenolamine	酚胺	C15H20N2O5	3	-	14262.2	21797	17669	96118.7	57034.8	83769.6	40087.5	38012.8	356008	1.27801	0.117717	0.213979	0.160137	-2.64262	down
MWS20172	5-Hydroxymethylfurfural*	5-羟甲基糠醛*	Others	其它类	Aldehyde compounds	醛类化合物	C6H6O3	2	67-47-0	1.7349e+06	1.29556e+06	1.48492e+06	461321	418039	478535	452680	1.6496e+06	316860	1.23921	0.00846598	0.0404486	2.39096	1.25759	up
Zmmp000969	5-Ribofuranosylnicotinamide	5-呋喃核糖基烟酰胺	Nucleotides and derivatives	核苷酸及其衍生物	Nucleotides and derivatives	核苷酸及其衍生物	C11H14N2O5	3	107325-67-7	486667	451581	459741	118741	75270.1	100167	111815	109734	61354.7	1.61962	1.30459e-06	0.000562552	4.84502	2.2765	up
MWS5209	N-Methyl-α-aminoisobutyric acid	N-甲基-α-氨基异丁酸	Amino acids and derivatives	氨基酸及其衍生物	Amino acids and derivatives	氨基酸及其衍生物	C5H11NO2	3	2566-34-9	95049.9	134741	112598	1.07561e+07	835841	2.29852e+06	1.49513e+06	2.01846e+06	2.26907e+06	1.48363	0.090624	0.179879	0.0348077	-4.84445	down
pmb0962	L-Lysine-Butanoic Acid	L-赖氨酸丁酸酯	Amino acids and derivatives	氨基酸及其衍生物	Amino acids and derivatives	氨基酸及其衍生物	C10H22N2O4	3	80407-71-2	95049.9	134741	112598	1.07561e+07	835841	2.29852e+06	1.49513e+06	2.01846e+06	2.26907e+06	1.48363	0.090624	0.179879	0.0348077	-4.84445	down
Lcsp000435	Glu-Ser	谷氨酸-丝氨酸	Amino acids and derivatives	氨基酸及其衍生物	Amino acids and derivatives	氨基酸及其衍生物	C8H14N2O6	3	5875-38-7	95049.9	134741	112598	1.07561e+07	835841	2.29852e+06	1.49513e+06	2.01846e+06	2.26907e+06	1.48363	0.090624	0.179879	0.0348077	-4.84445	down
Rfmb320	1-Methylpiperidine-2-carboxylic acid*	1-甲基哌啶-2-羧酸*	Alkaloids	生物碱	Piperidine alkaloids	哌啶类生物碱	C7H13NO2	1	7730-87-2	929345	1.11768e+06	1.00304e+06	3.35817e+06	1.45824e+06	3.41574e+06	1.14218e+06	4.9738e+06	1.9206e+06	1.1396	0.0361208	0.0987125	0.374962	-1.41519	down
Rfmb318	D-Proline betaine	脯氨酸甜菜碱	Amino acids and derivatives	氨基酸及其衍生物	Amino acids and derivatives	氨基酸及其衍生物	C7H14NO2+	3	1195-94-4	929345	1.11768e+06	1.00304e+06	3.35817e+06	1.45824e+06	3.41574e+06	1.14218e+06	4.9738e+06	1.9206e+06	1.1396	0.0361208	0.0987125	0.374962	-1.41519	down
pme0278	L-Diaminopimelic acid	L-二氨基庚二酸	Amino acids and derivatives	氨基酸及其衍生物	Amino acids and derivatives	氨基酸及其衍生物	C7H14N2O4	3	583-93-7	19933.4	39795	29266.9	111888	145501	41657.5	94277.5	49146.6	62119.9	1.2301	0.0203425	0.0688746	0.352743	-1.50331	down
pme3827	3,4-Dihydroxy-L-phenylalanine (L-Dopa)	3,4-二羟基-L-苯丙氨酸 (左旋多巴)	Amino acids and derivatives	氨基酸及其衍生物	Amino acids and derivatives	氨基酸及其衍生物	C9H11NO4	3	59-92-7	484540	287976	378533	162202	151042	175591	170739	191154	122621	1.54719	0.0561921	0.133211	2.36513	1.24192	up
Lskp211208	SapinsiginA*	SapinsiginA*	Terpenoids	萜类	Ditepenoids	二萜	C21H32O4	3	-	53591.2	81881	66381.4	55483.8	21232.4	20760.7	23696.9	33759.2	33927.5	1.30907	0.0234336	0.0754187	2.13759	1.09599	up
Zbkp002902	2-Oxo-1,2-dihydroquinoline-4-carboxylate*	2-氧代-1,2-二氢喹啉-4-羧酸酯*	Alkaloids	生物碱	Alkaloids	生物碱	C10H7NO3	3	-	41123.3	45555.1	42472.4	422325	427703	325744	301297	185798	377164	1.60065	0.000488489	0.00859936	0.126617	-2.98146	down
Wahlp02159	D-Pantothenic Acid 4'-O-Beta-Glucoside	泛酸 4'-O-葡萄糖苷	Others	其它类	Vitamin	维生素	C15H27NO10	2	29588-37-2	697081	1.51178e+06	1.08234e+06	416460	174406	507845	353072	826871	338870	1.20533	0.0912037	0.180277	2.51474	1.33041	up
pmb0891	Cis-Zeatin-7-N-glucoside*	顺式玉米素-7-N-葡萄糖苷*	Alkaloids	生物碱	Alkaloids	生物碱	C16H23N5O6	3	38165-56-9	697081	1.51178e+06	1.08234e+06	416460	174406	507845	353072	826871	338870	1.20533	0.0912037	0.180277	2.51474	1.33041	up
pme1383	Pyridoxine	吡哆醇	Others	其它类	Vitamin	维生素	C8H11NO3	1	65-23-6	4.56123e+06	3.84982e+06	4.12142e+06	1.25084e+06	635582	1.37792e+06	827111	1.75906e+06	991692	1.51515	0.000144185	0.00439748	3.66328	1.87314	up
Wacyp05660	2,5,8-trimethylnona-1,4,7-triene-1,9-diol 9-O-Glycerylglucoside	2,5,8-三甲基壬-1,4,7-三烯-1,9-二醇 9-O-甘油基葡萄糖苷	Terpenoids	萜类	Monoterpenoids	倍萜	C21H36O9	3	-	226830	201376	209821	154954	73522.9	136643	104862	86012	39374.1	1.27521	0.000707872	0.01061	2.1433	1.09984	up
Zbkp005812	Atractyloside B	苍术苷B	Terpenoids	萜类	Sesquiterpenoids	倍半萜	C21H38O10	3	-	226830	201376	209821	154954	73522.9	136643	104862	86012	39374.1	1.27521	0.000707872	0.01061	2.1433	1.09984	up
Lmsp102912	2,4,6-Trimethoxyphenyl 1-O-β-D-apiofuranosyl-(1→6)-β-D-glucopyranoside	2,4,6-三甲氧基苯基-1-O-β-D-呋喃芹糖基-(1→6)-β-D-吡喃葡萄糖苷	Others	其它类	Others	其它	C20H30O13	3	-	99279.9	52803.1	74520.7	47214.9	15479.3	23667.8	39791	44931.8	23996.2	1.29736	0.0682623	0.151099	2.32318	1.2161	up
Lmmp003903	Kaempferol-3-O-(2''-O-acetyl)glucoside	山柰酚-3-O-(2''-O-乙酰)葡萄糖苷	Flavonoids	黄酮	Flavonols	黄酮醇	C23H22O12	1	-	622546	519381	559544	1.44614e+06	1.44843e+06	1.33884e+06	811819	732932	1.52683e+06	1.34767	0.00555636	0.0318797	0.465838	-1.1021	down
Lhzp102807	Valoneaic acid dilactone	槲斗酸双内酯	Tannins	鞣质	Tannin	鞣质	C21H10O13	3	-	1.02963e+07	1.12182e+07	1.05421e+07	6.4891e+06	3.32411e+06	5.41858e+06	3.90735e+06	6.82104e+06	4.67608e+06	1.43055	6.35303e-05	0.00312167	2.09272	1.06538	up
pme0295	4-Acetamidobutyric acid	4-乙酰氨基丁酸	Organic acids	有机酸	Organic acids	有机酸	C6H11NO3	3	3025-96-5	384526	256738	314220	1.63106e+06	3.41175e+06	4.15463e+06	4.45139e+06	902459	1.03879e+06	1.39345	0.0172896	0.0621243	0.122576	-3.02825	down
pme3732	Cytidine	胞苷	Nucleotides and derivatives	核苷酸及其衍生物	Nucleotides and derivatives	核苷酸及其衍生物	C9H13N3O5	3	65-46-3	1.98187e+06	1.197e+06	1.55765e+06	762379	409175	930488	1.20703e+06	603877	787065	1.28047	0.051037	0.124762	2.01553	1.01116	up
Wmmp000175	pterocaryaninB	枫杨宁	Tannins	鞣质	Tannin	鞣质	C27H22O18	1	-	1.3135e+06	2.03211e+06	1.63935e+06	421669	265229	659609	389540	722689	224298	1.44713	0.0165565	0.0605688	3.71591	1.89372	up
Wcdp003593	2-(3,4-dihydroxyphenyl)-4-[2-(3,4-dihydroxyphenyl)-3,5,7-trihydroxy-3,4-dihydro-2h-1-benzopyran-8-yl]-3,4-dihydro-2h-1-benzopyran-3,5,7-triol	2-(3,4-dihydroxyphenyl)-4-[2-(3,4-dihydroxyphenyl)-3,5,7-trihydroxy-3,4-dihydro-2h-1-benzopyran-8-yl]-3,4-dihydro-2h-1-benzopyran-3,5,7-triol	Others	其它类	Others	其它	C30H26O12	3	-	1.45736e+06	927562	1.16861e+06	405957	410813	1.34355e+06	277795	403037	616071	1.1075	0.0338258	0.0947917	2.05572	1.03964	up
pmp000413	Genistein-8-C-glucoside	染料木素-8-C-葡萄糖苷	Flavonoids	黄酮	Isoflavones	异黄酮	C21H20O10	3	66026-80-0	1.36935e+07	1.21378e+07	1.26573e+07	3.8334e+06	6.54716e+06	3.80203e+06	1.27375e+07	6.54739e+06	1.48591e+06	1.1245	0.00597342	0.0331253	2.20228	1.139	up
Zjlp100901	3-Hydroxy-23-oxoolean-12-en-28-oic acid (Gypsogenin)	3-羟基-23-氧代齐墩果-12-烯-28-酸 (丝石竹皂苷元)	Terpenoids	萜类	Triterpene	三萜	C30H46O4	3	-	1.45789e+06	1.00082e+06	1.20476e+06	616482	374115	487289	309473	399298	228618	1.50727	0.0136469	0.0537605	3.03358	1.60102	up
Lcfp001831	N-p-Coumaroyllysine	N-对香豆酰赖氨酸	Alkaloids	生物碱	Phenolamine	酚胺	C15H20N2O5	3	-	28664	32431.6	29936.9	150926	118998	158567	74996.3	80427.4	394260	1.4284	0.0405888	0.106785	0.186127	-2.42564	down
Latp004059	4-(Trans)-acetul-3,6,8-trihydroxy-3-methyl-dihydronapht halenone	4-(反式)-乙酰基-3,6,8-羟基-3-甲基-二氢萘酮	Others	其它类	Chromone	色酮类	C13H14O5	3	-	35677.1	93289.3	63193.5	178425	446480	175725	254508	226130	314739	1.49787	0.00367624	0.0257828	0.240801	-2.05409	down
pme1841	Cadaverine	尸胺	Alkaloids	生物碱	Alkaloids	生物碱	C5H14N2	3	462-94-2	172477	177395	171437	892962	1.71542e+06	2.27281e+06	2.1177e+06	741080	1.16185e+06	1.55236	0.00420481	0.0279791	0.117124	-3.09389	down
Zmzp000145	Trimethyllysine	三甲基赖氨酸	Amino acids and derivatives	氨基酸及其衍生物	Amino acids and derivatives	氨基酸及其衍生物	C9H20N2O2	3	23284-33-5	101995	63689	81185.2	222832	242015	147997	259549	118446	85243.3	1.07798	0.020282	0.0688746	0.45883	-1.12397	down
ML10180524	Cytarabine	胞嘧啶阿拉伯糖苷	Nucleotides and derivatives	核苷酸及其衍生物	Nucleotides and derivatives	核苷酸及其衍生物	C9H13N3O5	3	147-94-4	1.62579e+06	917580	1.24625e+06	399265	281221	685904	509650	696640	322843	1.38918	0.0486029	0.120269	2.61757	1.38823	up
MWSmce061	Dimethylfraxetin; 6,7,8-Trimethoxycoumarin*	白蜡树素；6,7,8-三甲氧基香豆素*	Lignans and Coumarins	木脂素和香豆素	Coumarins	香豆素	C12H12O5	2	6035-49-0	16068.5	39652.1	27303.1	98297	85711.1	49959.5	94869.1	51349.5	113078	1.39468	0.0034568	0.0247062	0.336629	-1.57077	down
Lmhp003013	N-Feruloyl-Cadaverine	N-阿魏酰尸胺	Alkaloids	生物碱	Phenolamine	酚胺	C15H22N2O3	3	-	31960.3	67875	48919.3	148335	240024	220550	186271	268059	185311	1.58288	0.000114395	0.00395246	0.238284	-2.06925	down
Smcp001137	naphthisoxazol A*	naphthisoxazol A*	Alkaloids	生物碱	Alkaloids	生物碱	C11H9NO2	1	-	1.17379e+06	243136	694292	302561	193931	107136	388294	250999	42593.3	1.11162	0.20666	0.312432	3.28462	1.71573	up
Hmmp001310	3-Indoleacrylic acid*	3-吲哚丙烯酸*	Alkaloids	生物碱	Plumerane	吲哚类生物碱	C11H9NO2	1	1204-06-4	1.17379e+06	243136	694292	302561	193931	107136	388294	250999	42593.3	1.11162	0.20666	0.312432	3.28462	1.71573	up
Lahp001956	Pyran[3,4-b]indole-2-ketone	吡喃[3,4-b]吲哚-2-酮	Alkaloids	生物碱	Plumerane	吲哚类生物碱	C11H9O2N	1	-	1.17379e+06	243136	694292	302561	193931	107136	388294	250999	42593.3	1.11162	0.20666	0.312432	3.28462	1.71573	up
Waptp03252	Procyanidin B7	原花青素 B7	Tannins	鞣质	Proanthocyanidins	原花青素	C30H26O12	2	-	1.19235e+06	743157	948398	338840	377516	1.06199e+06	291736	291663	306766	1.20365	0.0312021	0.0906347	2.16143	1.11199	up
Lacp001082	cis-2,4-Dihydroxy-2-(2-hydroxyethyl)cyclohex-5-en-1-one glucoside	顺式-2,4-二羟基-2-(2-羟基乙基)环己烷-5-烯-1-酮 葡萄糖苷	Others	其它类	Others	其它	C14H22O9	3	-	363596	435542	391577	846499	936249	564744	1.11407e+06	716302	910949	1.45486	0.00162495	0.0159582	0.467973	-1.0955	down
Zmzp004111	Selagin	卷柏石松素	Flavonoids	黄酮	Flavones	黄酮	C16H12O7	2	-	194347	179290	183082	90939.8	69709.4	50425.7	44304.8	83020.5	134588	1.3266	0.0002736	0.0062952	2.35405	1.23514	up
pmp001198	6-Deoxyfagomine	6-脱氧荞麦碱	Alkaloids	生物碱	Piperidine alkaloids	哌啶类生物碱	C6H13NO2	3	197449-09-5	323543	98161.1	206635	107219	97343.5	81495.7	91288.8	68050.2	44569.7	1.28326	0.186351	0.29182	2.56482	1.35886	up
pme0274	6-Aminocaproic acid	6-氨基己酸	Organic acids	有机酸	Organic acids	有机酸	C6H13NO2	3	60-32-2	990059	223374	594582	291424	335901	172537	274849	238760	142102	1.1268	0.24391	0.351652	2.48427	1.31282	up
Zbsp002256	Pelargonidin-3-O-rutinoside	天竺葵素-3-O-芸香糖苷	Flavonoids	黄酮	Anthocyanidins	花青素	C27H31O14+	3	-	1.51298e+06	1.54522e+06	1.49852e+06	310224	307625	1.25832e+06	200082	564045	279997	1.28578	0.00136662	0.0146562	3.12073	1.64188	up
MWSHY0181	Apigenin-8-C-Glucoside (Vitexin)*	芹菜素-8-C-葡萄糖苷 (牡荆素)*	Flavonoids	黄酮	Flavones	黄酮	C21H20O10	1	3681-93-4	1.20199e+07	9.52129e+06	1.05552e+07	3.32411e+06	4.74852e+06	3.63553e+06	1.158e+07	5.11327e+06	1.50629e+06	1.14897	0.00931312	0.0428567	2.14635	1.10189	up
Cmcp005829	Potentilanoside B	Potentilanoside B	Terpenoids	萜类	Triterpene Saponin	三萜皂苷	C36H56O10	3	-	192985	144078	165161	81963.2	40041.3	72104.8	56644.8	78907.5	19292.5	1.3555	0.00298633	0.0224797	2.87845	1.52529	up
pme0122	N6-Acetyl-L-lysine	N6-乙酰-L-赖氨酸	Amino acids and derivatives	氨基酸及其衍生物	Amino acids and derivatives	氨基酸及其衍生物	C8H16N2O3	3	692-04-6	47562.8	35726.4	40811.7	85113.4	126226	64317	140055	46168.6	49041.9	1.00621	0.0429434	0.110758	0.485792	-1.04159	down
Waptp02966	Procyanidin B6*	原花青素 B6*	Tannins	鞣质	Proanthocyanidins	原花青素	C30H26O12	3	12798-58-2	4.02109e+06	3.67764e+06	3.77237e+06	762377	696290	2.83507e+06	579129	899043	720234	1.38189	0.000358699	0.00729356	3.53384	1.82124	up
Zjyp102922	Humula-3(12),7(13),9(E)-triene-2,6-diol	蛇麻-3(12),7(13),9(E)-三烯-2,6-二醇	Terpenoids	萜类	Sesquiterpenoids	倍半萜	C15H24O2	1	-	62431.8	70121.5	64951.1	134664	97683.8	114607	175818	240369	93182.5	1.25483	0.0204965	0.0691034	0.461284	-1.11627	down
Lcsp000665	Rubuside C*	悬钩子苷 C*	Terpenoids	萜类	Triterpene Saponin	三萜皂苷	C36H56O10	1	-	463560	360986	404028	230495	163284	221256	86703.6	167398	54859.2	1.29971	0.00110559	0.0134639	2.65926	1.41103	up
Lskp211467	Quadranoside VIII*	Quadranoside VIII*	Terpenoids	萜类	Triterpene Saponin	三萜皂苷	C36H56O10	1	-	463560	360986	404028	230495	163284	221256	86703.6	167398	54859.2	1.29971	0.00110559	0.0134639	2.65926	1.41103	up
Lmlp007072	Pilosulyne C	Pilosulyne C	Others	其它类	Others	其它	C14H20O3	3	1924616-11-4	85936.4	69738.9	76280.9	149710	180757	112649	172367	229842	309267	1.4108	0.00895981	0.0418923	0.401798	-1.31546	down
Wayp001024	N-(1-Deoxy-1-fructosyl)Valine	N-(1-脱氧-1-果糖基)缬氨酸	Amino acids and derivatives	氨基酸及其衍生物	Amino acids and derivatives	氨基酸及其衍生物	C11H21NO7	3	-	1.37936e+06	142918	745918	211217	131045	69221.9	192451	135879	27065.9	1.20733	0.219859	0.327479	5.9154	2.56448	up
Lazn003332	2-[4-(3-Hydroxypropyl)-2-methoxyphenoxy]-propane-1,3-diol	2-[4-(3-羟丙基)-2-甲氧基苯氧基]-丙烷-1,3-二醇3-(3,4-二甲氧基苯基)-1-丙醇	Lignans and Coumarins	木脂素和香豆素	Lignans	木脂素	C13H20O5	3	-	41582	50285.1	45014.9	24175.1	20168.3	25482	25789.1	15225	24417.7	1.49876	0.00187382	0.0173064	2.02403	1.01723	up
Zbsp011371	Abbeokutone	阿贝苦酮	Others	其它类	Others	其它	C20H32O3	2	16836-28-5	5661.15	6856.57	6133.69	14466.5	13090.6	13265.2	26138.3	9147.6	13072.6	1.34304	0.0143847	0.0556507	0.418283	-1.25745	down
Lmlp002205	Isololiolide	异黑麦草内酯	Terpenoids	萜类	Monoterpenoids	倍萜	C11H16O3	3	38274-00-9	3519.08	24689.2	13822.1	41580	57179.3	26617.4	44829.9	23394	100099	1.25002	0.0312491	0.0906707	0.286213	-1.80484	down
MWSHY0016	Luteolin-6-C-glucoside (Isoorientin)*	木犀草素-6-C-葡萄糖苷 (异荭草素)*	Flavonoids	黄酮	Flavones	黄酮	C21H20O11	1	4261-42-1	1.03568e+06	850070	924019	214259	745537	224941	559916	451880	63344.1	1.08902	0.00213815	0.0189472	2.48666	1.31421	up
Zblp004317	3-(2-oxopropyl)-3-hydroxyindolin-2-one	3-(2-氧丙基)-3-羟基吲哚-2-酮	Alkaloids	生物碱	Plumerane	吲哚类生物碱	C11H11NO3	2	-	321473	328853	318659	130770	145875	101649	126855	159796	50162.5	1.428	3.56533e-05	0.00252753	2.71004	1.43831	up
mws1299	Luteolin-8-C-glucoside (Orientin)*	木犀草素-8-C-葡萄糖苷 (荭草素)*	Flavonoids	黄酮	Flavones	黄酮	C21H20O11	1	28608-75-5	1.03568e+06	850070	924019	214259	745537	224941	559916	451880	63344.1	1.08902	0.00213815	0.0189472	2.48666	1.31421	up
Hmmp003156	Isovitexin-7-O-glucoside(Saponarin)	异牡荆素-7-O-葡萄糖苷 (皂草苷)	Flavonoids	黄酮	Flavones	黄酮	C27H30O15	1	20310-89-8	471504	287257	371793	69699.1	99660.6	91867.2	237956	286625	21122.9	1.12892	0.018644	0.0652044	2.80211	1.48652	up
pmp000087	2-Feruloyl-sn-glycerol	2-阿魏酰-sn-甘油	Phenolic acids	酚酸类	Phenolic acids	酚酸类	C13H16O6	3	-	19785	3957	11633.6	44314.8	66519.9	48351.4	364401	40771.2	54219.6	1.26131	0.142176	0.242003	0.114377	-3.12813	down
pmb0789	Pyridoxine-5'-O-glucoside	吡哆醇-5'-O-葡萄糖苷	Others	其它类	Vitamin	维生素	C14H21NO8	3	-	119955	83670	99776.2	33252.8	23558.7	58113.7	46115.3	121423	19537.8	1.07206	0.0295206	0.0874388	2.00927	1.00667	up
MWSHC20122	Dehydrovomifoliol	去氢催吐萝芙木醇	Terpenoids	萜类	Monoterpenoids	倍萜	C13H18O3	3	15764-81-5	13399.3	13656.8	13257.5	47299	29954.8	32158.7	30525.8	34343.2	43282.2	1.57218	0.000587225	0.00950797	0.370591	-1.4321	down
Wagp009942	5-Hydroxy-3,7,3',4'-tetramethoxyflavone (Retusin)*	5-羟基-3,7,3',4'-四甲氧基黄酮*	Flavonoids	黄酮	Flavonols	黄酮醇	C19H18O7	3	1245-15-4	2.09359e+06	843121	1.43899e+06	103169	82463.7	32071.9	15858.9	2.14816e+06	17437.2	1.1697	0.0835539	0.172685	3.6477	1.86699	up
mws0289	LysoPE 18:1*	溶血磷脂酰乙醇胺 18:1*	Lipids	脂质	LPE	溶血磷脂酰乙醇胺	C23H46NO7P	3	89576-29-4	237743	187866	208548	1.63357e+06	5.37324e+06	763681	4.08065e+06	102646	2.17902e+06	1.02687	0.0476617	0.118275	0.0897426	-3.47806	down
WaTKp07929	7-isopropoxy-6-methylhepta-3,5-dienal	7-异丙氧基-6-甲基庚-3,5-二烯醛	Others	其它类	Aldehyde compounds	醛类化合物	C11H18O2	3	-	76521.5	62191.6	67969.4	132476	494388	343742	286074	134174	102099	1.21791	0.0353967	0.0974245	0.276877	-1.85268	down
Lcfp121091	Cyclo(VVFF)	Cyclo(VVFF)	Others	其它类	Cyclonic peptide	环肽类化合物	C28H36N4O4	3	24181-12-2	131915	109428	118258	2.21923e+06	1.99173e+06	1.59166e+06	2.24601e+06	900602	2.00881e+06	1.60556	0.000438981	0.0082185	0.0656323	-3.92945	down
Lskp211209	Sapinsigin I*	Sapinsigin I*	Terpenoids	萜类	Ditepenoids	二萜	C21H32O4	3	-	76333.1	80094.2	76649.4	58942.9	27214.9	24551.2	26466	53376.3	34967.5	1.32888	0.00100409	0.0133692	2.06703	1.04756	up
Lmsp013116	Ent-16α,17-Dihydroxykauran-2-one	对映-16α,17-二羟基-贝壳杉-2-酮	Terpenoids	萜类	Ditepenoids	二萜	C20H32O3	1	-	3714.67	7148.83	5323.11	9967.3	11627.3	7669.1	22544.9	10570.4	9979.42	1.24252	0.0281768	0.0846594	0.447401	-1.16036	down
Lasp013342	Ent-16beta-Methoxy-19-Kauranoic Acid	对映-16-甲氧基-19-贝壳杉酸	Terpenoids	萜类	Ditepenoids	二萜	C21H34O3	3	-	4379.3	44528.8	23965	52722.4	178049	154371	63569.2	38377.3	173210	1.25368	0.023033	0.0747313	0.220727	-2.17967	down
Lhyp080509	Chamigrenal	Chamigrenal	Others	其它类	Others	其它	C15H22O	3	19912-84-6	2552.54	18269.8	10202.9	23672.3	22766.8	25047.3	26645.5	106091	46468	1.25166	0.0673087	0.149619	0.247519	-2.01439	down
Zjyp102919	oxyphyllanene E	oxyphyllanene E	Terpenoids	萜类	Sesquiterpenoids	倍半萜	C15H24O2	3	-	46016.9	39577.7	41941.3	129158	143260	99871	313860	102406	609368	1.31276	0.0678496	0.150439	0.182465	-2.45431	down
Lmlp001436	Dihydrocaffeic acid	二氢咖啡酸	Phenolic acids	酚酸类	Phenolic acids	酚酸类	C9H10O4	3	1078-61-1	15332.8	26026.5	20266	47272.1	51444	44381.8	56832.8	57320	61090.3	1.58112	0.000526988	0.008918	0.387165	-1.36898	down
pme2755	N-Acetyl-D-glucosamine	N-乙酰-D-葡萄糖胺	Others	其它类	Saccharides	糖类	C8H15NO6	3	7512-17-6	91422.3	50630	69605.6	178558	202302	88126.3	314144	81588.6	134723	1.04835	0.0422072	0.109289	0.423552	-1.23939	down
mws4174	N-Acetyl-D-mannosamine	N-乙酰-D-甘露糖胺	Others	其它类	Saccharides	糖类	C8H15NO6	3	7772-94-3	91422.3	50630	69605.6	178558	202302	88126.3	314144	81588.6	134723	1.04835	0.0422072	0.109289	0.423552	-1.23939	down
Yalp008047	Methyl 12-phenyldodecanoate*	12-苯基十二酸甲酯*	Lipids	脂质	Free fatty acids	游离脂肪酸	C19H30O2	1	38795-65-2	123542	52314.9	86169.9	59531.4	38325.9	34997.9	28931.1	38235.4	52086.2	1.27078	0.152496	0.253322	2.07869	1.05567	up
Zjmp102712	2,3-Dihydroxylup-20(29)-en-28-oic acid	2,3-二羟基羽扇豆-20(29)-烯-28-酸	Terpenoids	萜类	Triterpene	三萜	C30H46O4	2	-	22109.6	24865	23017.5	180379	78706.8	72870	37839.2	71086.4	34360.1	1.19628	0.0493731	0.12183	0.294554	-1.7634	down
Hmlp008487	Blumenol C	布卢门醇 C	Terpenoids	萜类	Monoterpenoids	倍萜	C13H22O2	3	36151-02-7	7172.19	38922.1	22586.2	46851.8	43708.7	55343.1	44246.7	89048.6	63314.2	1.28053	0.0365688	0.0994574	0.401039	-1.31819	down
mws0520	N-Acetyl-L-tyrosine	N-乙酰-L-酪氨酸	Amino acids and derivatives	氨基酸及其衍生物	Amino acids and derivatives	氨基酸及其衍生物	C11H13NO4	3	537-55-3	12445.7	10641.9	11312.9	44553.2	24814.7	26602.4	18902	32802.3	11104.8	1.10748	0.0239959	0.0768512	0.43331	-1.20653	down
Lmhp001884	Kelampayoside A[3,4,5-Trimethoxyphenol-β-D-apiosyl-(1→6)-β-D-glucoside]	3,4,5-三甲氧基苯酚-β-D-芹糖氧基-(1→6)-β-D-葡萄糖苷	Phenolic acids	酚酸类	Phenolic acids	酚酸类	C20H30O13	3	87562-76-3	96444.7	75674.6	84338.5	52966.3	13478	44263.7	38027.7	42857.7	23550.4	1.29612	0.00134056	0.0145301	2.38406	1.25342	up
Lcfp121199	N-(5-aminopentyl)benzamide	N-(5-氨基戊基)苯甲酰胺	Alkaloids	生物碱	Phenolamine	酚胺	C12H18N2O	3	5692-29-5	4493.51	22467.5	13210.9	87810.7	74756.8	56881.4	60453.2	156757	76056.8	1.49296	0.00382598	0.0265336	0.156703	-2.6739	down
pmp000270	Lup-12-en-15α,19β-diol-3,11-dioxo-28-oic acid	羽扇豆-12-烯-15α,19β-二醇-3,11-二氧-28-酸	Terpenoids	萜类	Triterpene	三萜	C30H44O6	3	-	13015.1	9016.17	10795.3	155949	103311	45832.6	51146.5	31974.4	51959.5	1.42575	0.0228818	0.0743729	0.149153	-2.74514	down
MWSslk146	4'-O-Glucosylvitexin	牡荆素葡萄糖苷	Flavonoids	黄酮	Flavones	黄酮	C27H30O15	3	38950-94-6	339514	336219	331109	72623.2	159821	55667.9	284186	223825	36086.9	1.11964	0.00486311	0.0298734	2.41968	1.27482	up
Zmmp002946	(3-(carboxyamino)-2-methylpropanoyl)phenylalanine*	(3-(羧氨基)-2-甲基丙酰基)苯丙氨酸*	Amino acids and derivatives	氨基酸及其衍生物	Amino acids and derivatives	氨基酸及其衍生物	C14H18N2O5	3	-	9915.62	18669.7	14006.8	51753.3	156487	45607.3	20400	21300.1	23178.1	1.05426	0.128944	0.227452	0.267266	-1.90365	down
Wccp002870	γ-Glu-Phe*	γ-谷氨酰-苯丙氨酸*	Amino acids and derivatives	氨基酸及其衍生物	Amino acids and derivatives	氨基酸及其衍生物	C14H18N2O5	3	7432-24-8	9915.62	18669.7	14006.8	51753.3	156487	45607.3	20400	21300.1	23178.1	1.05426	0.128944	0.227452	0.267266	-1.90365	down
mws5037	L-Alanyl-L-leucine	L-丙氨酰-L-亮氨酸	Amino acids and derivatives	氨基酸及其衍生物	Amino acids and derivatives	氨基酸及其衍生物	C9H18N2O3	3	3303-34-2	25909	10529.2	17854.7	36824.7	32865.6	23911.7	84785.6	40063	36230.7	1.14147	0.043387	0.111367	0.42636	-1.22986	down
pmb0494	Sinapoylputrescine	芥子酰腐胺	Alkaloids	生物碱	Phenolamine	酚胺	C15H22N2O4	3	70185-57-8	10189.2	32292.4	20816	73570.2	188665	48356.4	129451	38561.6	60459.7	1.28656	0.0329062	0.0933112	0.234843	-2.09023	down
Waptp03744	Procyanidin B8	原花青素 B8	Tannins	鞣质	Proanthocyanidins	原花青素	C30H26O12	3	12798-60-6	534197	460301	487304	138353	153299	442594	119071	153862	152169	1.32621	0.0011756	0.0136774	2.55627	1.35404	up
MWSHY0010	Troxerutin	曲克芦丁(维生素 P4)	Flavonoids	黄酮	Flavonols	黄酮醇	C33H42O19	3	7085-55-4	2910.76	14553.8	8557.63	47900.4	70706.1	32525	60811.7	155398	90676.8	1.48933	0.0118226	0.0494587	0.113629	-3.13759	down
MWStz666	Vitexin -4''-O-glucoside*	牡荆素-4''-O-葡萄糖苷*	Flavonoids	黄酮	Flavones	黄酮	C27H30O15	2	178468-00-3	427850	422847	416842	109287	102154	82229.3	232871	183207	32416.6	1.34522	0.000146102	0.00439748	3.41579	1.77222	up
Zbsp003798	Vitexin-2''-O-glucoside	牡荆素-2''-O-葡萄糖苷	Flavonoids	黄酮	Flavones	黄酮	C27H30O15	2	61360-94-9	232868	170587	197693	41373.7	59499.9	28867	123338	168061	14547.4	1.15123	0.00426067	0.0280832	2.75954	1.46443	up
Lmhp002501	N-Feruloylhydroxyputrescine	N-阿魏酰羟基腐胺	Alkaloids	生物碱	Phenolamine	酚胺	C14H20N2O4	3	-	8087.75	8057.2	7911.02	62440.9	102072	41926.8	75305	45282.4	69265.3	1.59705	0.00132174	0.0144462	0.121405	-3.0421	down
Waptp03797	2,3-dihydro-6-hydroxyltryptophan N-Glucoside	2,3-二氢-6-羟基色氨酸 N-葡萄糖苷	Alkaloids	生物碱	Plumerane	吲哚类生物碱	C17H24N2O8	3	-	145687	143844	141870	51364	33389.6	75713.4	19280	57795	30831.7	1.39445	6.70602e-05	0.00314105	3.21493	1.68479	up
Zbkp003178	Gambiriin B1	甘比林B1	Flavonoids	黄酮	Flavanols	黄烷醇类	C30H26O11	3	-	80401.5	48033	62932.9	14292.5	17210.4	55332.2	11155.2	14762.8	11564.8	1.31301	0.0183971	0.0645993	3.07868	1.62231	up
Cmjp004550	Loganin*	马钱子苷;马钱素*	Terpenoids	萜类	Monoterpenoids	倍萜	C17H26O10	3	18524-94-2	130523	118314	121930	68264.7	51830.1	78347	30366.9	74223.4	57818.6	1.31808	0.000120974	0.00412098	2.05496	1.03911	up
MWS20633g	O-phosphate-L-tyrosine	O-磷酸基-L-酪氨酸	Amino acids and derivatives	氨基酸及其衍生物	Amino acids and derivatives	氨基酸及其衍生物	C9H12NO6P	3	21820-51-9	88364.4	22933.2	54535.8	23041.9	31376.9	21953.4	26461.2	26547.6	10275.8	1.11657	0.230365	0.337757	2.37487	1.24785	up
pmb0608	Chrysoeriol-7-O-(6''-malonyl)glucoside	金圣草黄素-7-O-(6''-丙二酰)葡萄糖苷	Flavonoids	黄酮	Flavones	黄酮	C25H24O14	3	-	121936	110777	114029	25360.8	59373.9	17319.9	36639.5	33485.1	3463.97	1.24066	3.15481e-05	0.00247722	3.94826	1.98122	up
Lmmp003091	Quercetin-3-O-(4''-O-glucosyl)rhamnoside	槲皮素-3-O-(4''-O-葡萄糖基)鼠李糖苷	Flavonoids	黄酮	Flavonols	黄酮醇	C27H30O16	3	59262-54-3	58319.4	45685.5	50962.4	33755.9	28494.2	19949.3	23236.3	33157	10661.2	1.29085	0.00241209	0.0200824	2.07656	1.05419	up
MWSslk148	Rutin Trihydrate	芦丁三水合物	Flavonoids	黄酮	Flavonols	黄酮醇	C27H36O19	3	207671-50-9	58319.4	45685.5	50962.4	33755.9	28494.2	19949.3	23236.3	33157	10661.2	1.29085	0.00241209	0.0200824	2.07656	1.05419	up
Lmsp004166	Quercetin-3-O-glucoside-7-O-rhamnoside*	槲皮素-3-O-葡萄糖苷-7-O-鼠李糖苷*	Flavonoids	黄酮	Flavonols	黄酮醇	C27H30O16	3	-	70322.8	46380.9	57184.8	38285.2	19897.5	27169	19207.7	36498.5	18572.3	1.38938	0.0251816	0.0788829	2.17864	1.12343	up
Hmjp003123	Quercetin-5-O-glucuronide*	槲皮素-5-O-葡萄糖醛酸苷*	Flavonoids	黄酮	Flavonols	黄酮醇	C21H18O13	3	-	3100.41	19813.5	11227.8	64991.3	142113	282610	36180.7	71383	556468	1.40535	0.0767366	0.163776	0.0591842	-4.07864	down
MWSprf026	Cyasterone	杯苋甾酮	Steroids	甾体	Steroidal saponins	甾体皂苷	C29H44O8	3	17086-76-9	7971.76	39858.8	23437	60911.9	45165.5	72028.1	177054	139420	109067	1.33101	0.0129088	0.0521723	0.236124	-2.08238	down
Lmsp102911	3-Hydroxyurs-12-ene-27,28-dioic acid (Quinovic acid)	3-羟基熊果-12-烯-27,28-二酸 (喹诺酸)	Terpenoids	萜类	Triterpene	三萜	C30H46O5	1	465-74-7	476495	510903	483825	234210	189543	362846	124075	269514	129989	1.31644	0.000492689	0.00861548	2.24584	1.16725	up
Lmhp008763	LysoPE 16:1(2n isomer)*	溶血磷脂酰乙醇胺 16:1(2n异构)*	Lipids	脂质	LPE	溶血磷脂酰乙醇胺	C21H42NO7P	1	-	3134.64	15673.2	9215.84	292436	454398	399835	397014	24519.3	1.15537e+06	1.42577	0.0340676	0.0952628	0.0205787	-5.60271	down
pmp000008	5-Desmethylsinensetin*	5-去甲基甜橙黄酮*	Flavonoids	黄酮	Flavones	黄酮	C19H18O7	3	21763-80-4	1.81906e+06	800469	1.28357e+06	89453.4	75846.9	31653.8	13720.8	2.48313e+06	17006.2	1.13159	0.135083	0.235417	2.87966	1.5259	up
Ymjm000098	Viburolide	荚蒾内脂	Terpenoids	萜类	Triterpene	三萜	C30H46O5	3	-	88465.6	52285	68967.8	210620	301581	172592	229382	137247	186642	1.47705	0.00124731	0.0140861	0.338785	-1.56156	down
Lmhp009464	LysoPE 17:1(2n isomer)*	溶血磷脂酰乙醇胺 17:1(2n异构)*	Lipids	脂质	LPE	溶血磷脂酰乙醇胺	C22H44NO7P	1	-	1889.35	9446.77	5554.7	486786	933486	619658	1.22499e+06	12092.8	4.32652e+06	1.37056	0.103448	0.196364	0.00444289	-7.81429	down
lsdp210008	Elaeocarpucin E	Elaeocarpucin E	Terpenoids	萜类	Triterpene	三萜	C30H44O5	3	-	7148.25	35741.2	21015.8	71555.7	258699	111040	261444	40742.4	94179.4	1.32219	0.029001	0.0863216	0.15258	-2.71236	down
Lmhp009034	LysoPE 16:1*	溶血磷脂酰乙醇胺 16:1*	Lipids	脂质	LPE	溶血磷脂酰乙醇胺	C21H42NO7P	1	-	28816.2	36208	31861.9	97382.4	383071	85588.4	282397	28027.5	332722	1.12941	0.0388319	0.103512	0.16025	-2.6416	down
MWSmce539	Dibutyl sebacate	癸二酸二丁酯	Lipids	脂质	Free fatty acids	游离脂肪酸	C18H34O4	3	109-43-3	783.008	783.008	767.348	8184.84	14065	7168.22	12053.4	3915.04	9616.98	1.57651	0.00232562	0.0198701	0.0848443	-3.55904	down
MWSCX004	Neopetasane*	Neopetasane*	Terpenoids	萜类	Sesquiterpenoids	倍半萜	C15H22O	1	151282-84-7	1347.6	6737.99	3961.94	18031.4	23024.3	28267.4	20237.6	100908	40419.3	1.46698	0.0440705	0.112448	0.104358	-3.26039	down
Lmhp008833	LysoPC 16:1(2n isomer)*	溶血磷脂酰胆碱 16:1(2n异构)*	Lipids	脂质	LPC	溶血磷脂酰胆碱	C24H48NO7P	1	-	21443.3	21443.3	21014.4	545195	445391	699291	245916	202932	1.51079e+06	1.56533	0.0301246	0.0888143	0.0350189	-4.83572	down
Wbsp007699	3β,21β,24-trihydroxyserrat-14-en-29-oic acid-3β(4-hydroxy-3-methoxybenzoate)	3β,21β,24-三羟基锯齿-14-烯-29-伊斯兰酸-3β(4-羟基-3-甲氧基苯甲酸酯)	Terpenoids	萜类	Triterpene	三萜	C38H54O8	3	-	52156.5	112071	80471.4	62821.9	38874.2	45143.7	26236.6	27818.3	24857.1	1.24811	0.113319	0.209578	2.16786	1.11627	up
Lhlp120624	Humulene-6,7-Oxide*	蛇麻烯-6,7-氧化物*	Terpenoids	萜类	Sesquiterpenoids	倍半萜	C15H22O	1	-	2673.7	2673.7	2620.23	13368.5	22699.5	21219.3	20958.2	80493.5	42895.2	1.54221	0.0290262	0.0863216	0.0790305	-3.66145	down
MWSmce031	Micheliolide	木香内酯; 乌心石内酯; 含笑内酯	Terpenoids	萜类	Sesquiterpenoids	倍半萜	C15H20O3	3	68370-47-8	5914.44	44784.2	24842.4	51723.1	72544.7	61917.3	50991.4	29572.2	42174.6	1.08993	0.124678	0.222167	0.48906	-1.03192	down
lsdp210009	Elaeocarpucin F	Elaeocarpucin F	Terpenoids	萜类	Triterpene	三萜	C30H48O5	3	-	688275	624322	643172	383794	290058	440404	259012	333415	139405	1.32993	0.000219368	0.00558644	2.11883	1.08326	up
Smcp000882	N-benzoyl-2-aminoethyl-β-D-glucopyranoside	N-苯甲酰基-2-氨基乙基-β-D-吡喃葡萄糖苷	Alkaloids	生物碱	Alkaloids	生物碱	C15H21NO7	3	-	77753.8	41070.7	58224	31653.4	27424.7	26562.3	33865.3	22172.7	32225.2	1.45042	0.101269	0.19389	2.03617	1.02586	up
MWSmce332	3,4-Dimethoxycinnamic acid	3,4-二甲氧基肉桂酸	Phenolic acids	酚酸类	Phenolic acids	酚酸类	C11H12O4	1	2316-26-9	2754.73	13773.7	8098.91	1.66825e+06	2.40067e+06	1.94485e+06	9.97273e+06	997228	1.21389e+07	1.59284	0.0589996	0.137317	0.00169128	-9.20767	down
mws2627	Tamarixetin (3,3',5,7-Tetrahydroxy-4'-Methoxyflavone)	柽柳黄素	Flavonoids	黄酮	Flavonols	黄酮醇	C16H12O7	3	603-61-2	16275.1	8368.75	12075.5	32323.8	32843.9	26614.6	23659.7	25514.7	27759.8	1.48374	0.00494849	0.030046	0.435278	-1.19999	down
mws0221	L-Cystine	L-胱氨酸	Amino acids and derivatives	氨基酸及其衍生物	Amino acids and derivatives	氨基酸及其衍生物	C6H12N2O4S2	3	56-89-3	33356.4	46473.5	39116.7	18580.2	20544.1	11329.4	17094.2	16640.2	17148.3	1.51833	0.0182075	0.0643209	2.34756	1.23116	up
pmp000261	Methyl 6-O-galloyl-glucoside	甲基 6-O-没食子酸-葡萄糖苷	Phenolic acids	酚酸类	Phenolic acids	酚酸类	C14H18O10	3	-	93327.9	96513.5	93022.3	29628.7	18517.7	62099.6	35917.1	26205.7	23782.6	1.43969	0.000152941	0.00444587	2.88414	1.52814	up
Lmbp003208	Fraxidinglucoside	秦皮啶葡萄糖苷	Lignans and Coumarins	木脂素和香豆素	Coumarins	香豆素	C17H20O10	3	58970-71-1	88664.3	102841	93837.6	60349.8	43925.4	31089.4	34473	50999.8	31576.3	1.48392	0.00011452	0.00395246	2.26091	1.17691	up
Wayp001104	N-(1-Deoxy-1-fructosyl)Tyrosine	N-(1-脱氧-1-果糖基)酪氨酸	Amino acids and derivatives	氨基酸及其衍生物	Amino acids and derivatives	氨基酸及其衍生物	C15H21NO8	3	-	71097.7	43385	56096.5	22119.6	22936.5	17918.5	25292.5	23877.1	18372	1.58093	0.0454416	0.11494	2.61392	1.38621	up
Zahp005541	3-(7-methoxy-2h-1,3-benzodioxol-5-yl)prop-2-enal	3-(7-甲氧基-2h-1,3-苯并二氧唑-5-基)丙-2-烯醛	Others	其它类	Others	其它	C11H10O4	1	-	7454.58	7454.58	7305.49	89299.9	53683.2	76669.4	84326.6	53942.8	158973	1.59928	0.0041721	0.0278459	0.0859542	-3.54029	down
MWSslk120	N-Acetyl-DL-phenylalanine	N-乙酰基-DL-苯丙氨酸	Amino acids and derivatives	氨基酸及其衍生物	Amino acids and derivatives	氨基酸及其衍生物	C11H13NO3	3	2901-75-9	5034.45	30571.3	17446.8	77490.2	101661	96193.7	49063.3	126302	25172.3	1.28778	0.00860118	0.0407236	0.222965	-2.16511	down
Zayp003385	Myricetin-3-O-(6''-galloyl)glucoside	杨梅素-3-O-(6''-没食子酰)葡萄糖苷	Flavonoids	黄酮	Flavonols	黄酮醇	C28H24O17	3	-	64505.3	46520.5	54402.7	18167.8	20491	32613.4	21350.1	34091.7	2983.71	1.07993	0.00452219	0.0288249	2.55099	1.35105	up
Wbtp005759	1,2,5,7,8-pentahydroxy-3-methylanthracene-9,10-dione	1,2,5,7,8-五羟基-3-甲基蒽-9,10-二酮	Quinones	醌类	Quinones	醌类	C15H10O7	1	-	241437	321493	275836	478468	627023	991358	468173	767908	622962	1.46968	0.00433604	0.028152	0.424059	-1.23766	down
Hmbp001276	Gallacetophenone	没食子苯乙酮	Others	其它类	Ketone compounds	酮类化合物	C8H8O4	3	528-21-2	460217	318541	381591	127922	58584.1	222235	147185	104188	52977.7	1.39578	0.00675132	0.035703	3.25441	1.7024	up
Lmgp006006	3,5,8,3',4'-Pentahydroxy-7-methoxyflavone; Ranupetin	3,5,8,3',4'-五羟基-7-甲氧基黄酮	Flavonoids	黄酮	Flavonols	黄酮醇	C16H12O8	2	-	187187	69385.8	125721	64707.5	47506.4	67871.5	65857.3	37044	58210.1	1.3057	0.171237	0.275155	2.2409	1.16408	up
MWS20202	1,6-Di-O-galloyl-β-D-glucose	1,6-二-O-没食子酰-β-D-葡萄糖	Phenolic acids	酚酸类	Phenolic acids	酚酸类	C20H20O14	1	-	478447	489016	474057	161308	76342.5	550333	137358	187366	115834	1.17786	0.0114107	0.0486853	2.34672	1.23064	up
Qmxp090906	Rosa aglycone glucoside	野蔷薇苷元葡萄糖苷	Terpenoids	萜类	Triterpene Saponin	三萜皂苷	C42H68O15	2	-	110173	47964.1	77487	13183.7	13084.7	33474.1	6269.4	10415.1	7371.43	1.4466	0.062844	0.143464	5.62358	2.49149	up
Lcmp122918	shonanin	shonanin	Lignans and Coumarins	木脂素和香豆素	Lignans	木脂素	C20H24O5	3	-	24037.1	24037.1	23556.4	195726	214907	24037.1	166014	140918	367160	1.27771	0.0167713	0.0610722	0.129208	-2.95223	down
Wmbp000517	Ajugalactone	筋骨草内酯	Terpenoids	萜类	Ditepenoids	二萜	C29H40O8	3	42975-12-2	28527.1	28527.1	27956.5	237098	754976	345350	1.20654e+06	147666	351962	1.49095	0.0327325	0.0930199	0.055862	-4.16199	down
MWSHY0130	Taxifolin-7-O-rhamnoside	花旗松素-7-O-鼠李糖苷	Flavonoids	黄酮	Flavanonols	二氢黄酮醇	C21H22O11	3	137592-12-2	40749.4	124159	80805.2	17240.7	17376.5	25526.8	2814.15	33763.7	14070.7	1.17276	0.114685	0.210227	4.43556	2.14912	up
pmb0751	Trans-5-O-(p-Coumaroyl)shikimate	反式-5-O-对香豆酰莽草酸	Phenolic acids	酚酸类	Phenolic acids	酚酸类	C16H16O7	3	-	128997	176478	149683	52121.8	46884	50863.3	107240	41864.8	78402.6	1.39579	0.00535835	0.0313124	2.41222	1.27036	up
pmb0864	LysoPE 14:0*	溶血磷脂酰乙醇胺 14:0*	Lipids	脂质	LPE	溶血磷脂酰乙醇胺	C19H40NO7P	2	-	2183.97	2183.97	2140.3	34734.8	44521.3	29275.7	24833.7	2183.97	214804	1.23877	0.137364	0.236765	0.0371525	-4.7504	down
MWSHY0166	Sciadopitysin	金松双黄酮	Flavonoids	黄酮	Biflavones	双黄酮	C33H24O10	3	521-34-6	10941.6	7647.39	9108.59	24216.7	37229	12532	13074.5	13463.4	18411.7	1.14557	0.04264	0.110192	0.46579	-1.10225	down
Lasp013676	Sophoradochromene	山豆根色烯	Flavonoids	黄酮	Chalcones	查耳酮	C30H34O4	3	23057-58-1	6487.13	7744.97	6973.73	20707.2	36603.4	9822.89	61913.4	16166.5	23900.2	1.24545	0.0400933	0.105693	0.250788	-1.99546	down
Yamp007402	arjunolic acid 28-O-glucopyranoside*	arjunolic acid 28-O-glucopyranoside*	Terpenoids	萜类	Triterpene Saponin	三萜皂苷	C36H58O10	1	-	29628.2	27050.9	27772.7	16476.6	20493.4	15388.2	11235.9	12390.8	6160.4	1.29498	0.00045101	0.00823925	2.05616	1.03995	up
Cmcp006498	2,3,19-Trihydroxyolean-12-en-28-oic acid-28-O-glucoside*	2,3,19-三羟基齐墩果-12-烯-28-酸-28-O-葡萄糖苷*	Terpenoids	萜类	Triterpene Saponin	三萜皂苷	C36H58O10	1	-	29628.2	27050.9	27772.7	16476.6	20493.4	15388.2	11235.9	12390.8	6160.4	1.29498	0.00045101	0.00823925	2.05616	1.03995	up
HJAP036	Surinamensin	Surinamensin	Phenolic acids	酚酸类	Phenolic acids	酚酸类	C22H28O6	3	68143-82-8	9090.56	7506.77	8132.69	19712.6	34113.7	11895.3	33591.1	21525.1	7728.41	1.04789	0.0308517	0.0897551	0.384705	-1.37818	down
Smrp004440	erythro-2-(4-allyl-2,6-dimethoxyphenoxy)-1-(4-hydroxy-3-rnethoxyphenyl)propan-1-ol*	erythro-2-(4-allyl-2,6-dimethoxyphenoxy)-1-(4-羟基-3-rnethoxyphenyl)propan-1-ol*	Lignans and Coumarins	木脂素和香豆素	Lignans	木脂素	C22H28O6	3	-	9090.56	7506.77	8132.69	19712.6	34113.7	11895.3	33591.1	21525.1	7728.41	1.04789	0.0308517	0.0897551	0.384705	-1.37818	down
Zjmp102704	3,24-Dihydroxy-30-norolean-12,20(29)-dien-28-oic acid (Quinatic acid)	3,24-二羟基-30-去甲基齐墩果-12,20(29)-二烯-28-酸 (木通酸)	Terpenoids	萜类	Triterpene	三萜	C29H44O4	3	119863-89-7	25460.3	27922.7	26157.7	48748.8	64812.3	63050.7	61015.6	83326	30419.5	1.31637	0.0066224	0.035306	0.452742	-1.14324	down
MWS1798	2,4-Hexadienoic acid	山梨酸	Organic acids	有机酸	Organic acids	有机酸	C6H8O2	3	110-44-1	3081.99	3081.99	3020.35	24482.5	28350.2	26598.5	15410	23373.6	24607.4	1.63525	9.28264e-05	0.00365251	0.128612	-2.9589	down
MWSmce346	1,3-O-Dicaffeoylquinic Acid (Cynarin)	1,3-O-双咖啡酰奎宁酸(洋蓟酸)	Phenolic acids	酚酸类	Phenolic acids	酚酸类	C25H24O12	3	30964-13-7	1927.05	9635.26	5665.53	35489.6	138926	54799.6	217797	37918.1	30274.3	1.42093	0.0498352	0.122625	0.0668777	-3.90233	down
Lcsp001156	Pro-Ile-Gln	脯氨酰-异亮氨酰-谷氨酰胺	Amino acids and derivatives	氨基酸及其衍生物	Amino acids and derivatives	氨基酸及其衍生物	C16H28N4O5	3	-	2066.72	17392.1	9534.82	28512.4	29047.6	18910.6	17745.7	24324.2	21661.3	1.21744	0.0712175	0.155929	0.413599	-1.2737	down
Lssp210310	3-hydroxylup-12(13),20(29)-diene	3-羟基羽扇豆烷-12(13),20(29)-二烯	Terpenoids	萜类	Triterpene	三萜	C30H48O	3	-	16607.3	19821.5	17850.1	52599.7	55579.8	25676	149027	31897.4	23367.2	1.00242	0.104928	0.197897	0.321037	-1.63919	down
Walbp00984	N-(1-Deoxy-1-fructosyl)isoleucine	N-(1-脱氧-1-果糖基)异亮氨酸	Amino acids and derivatives	氨基酸及其衍生物	Amino acids and derivatives	氨基酸及其衍生物	C12H23NO7	1	-	1.10498e+06	464094	768848	286623	254849	168353	198612	263226	150139	1.51354	0.0921999	0.181426	3.53748	1.82272	up
Lmhp008440	LysoPE 15:1	溶血磷脂酰乙醇胺 15:1	Lipids	脂质	LPE	溶血磷脂酰乙醇胺	C20H40NO7P	3	-	34023.9	38312.1	35444.6	16729.4	12017.7	13802.6	18725.2	7505.3	1501.06	1.17817	8.36133e-05	0.00359537	3.06712	1.61689	up
ZbWp002423	N-methylphenylalanine	N-甲基苯丙氨酸	Amino acids and derivatives	氨基酸及其衍生物	Amino acids and derivatives	氨基酸及其衍生物	C10H13NO2	3	-	237841	148268	189193	45768.2	18755	39988.7	24308.7	30678.5	27060.8	1.59218	0.0226837	0.0739121	6.16747	2.62468	up
pme1398	Delphinidin-3-O-glucoside (Mirtillin)	飞燕草素-3-O-葡萄糖苷	Flavonoids	黄酮	Anthocyanidins	花青素	C21H21O12+	3	50986-17-9	4.43914e+06	4.61927e+06	4.43862e+06	2.05808e+06	1.34459e+06	1.98947e+06	1.37119e+06	5.00125e+06	1.23299e+06	1.19669	0.0102204	0.0455145	2.07685	1.0544	up
Cmcp006013	Kajiichigoside F1(Euscaphic acid 28-O-β-D-glucopyranoside)*	刺梨苷*	Terpenoids	萜类	Triterpene Saponin	三萜皂苷	C36H58O10	1	95298-47-8	87473.1	45512.5	65162.9	16670.8	9091.79	37138.5	16752	25309.4	9935.61	1.37972	0.0472051	0.117923	3.44912	1.78623	up
MWStz587	Rosamultin*	野蔷薇苷*	Terpenoids	萜类	Triterpene Saponin	三萜皂苷	C36H58O10	1	88515-58-6	87473.1	45512.5	65162.9	16670.8	9091.79	37138.5	16752	25309.4	9935.61	1.37972	0.0472051	0.117923	3.44912	1.78623	up
Safp003456	6-(6-aminohexanoylamino)hexanoate*	6-(6-氨基己酰基氨基)己酸盐*	Amino acids and derivatives	氨基酸及其衍生物	Amino acids and derivatives	氨基酸及其衍生物	C12H24N2O3	1	-	35634.5	4056.75	19448.7	56027.8	29001	46589.9	46470	59735	29462.1	1.05851	0.0890862	0.178786	0.442522	-1.17618	down
MWStz630	Quercetin-3-O-glucuronide*	槲皮素-3-O-葡萄糖醛酸苷*	Flavonoids	黄酮	Flavonols	黄酮醇	C21H18O13	3	22688-79-5	3529.13	24336.5	13654.1	55109.1	97288.1	274077	3529.13	120106	324191	1.03109	0.0506228	0.124097	0.0949782	-3.39626	down
Hmbp003234	1-O-Caffeoylglycerol	1-O-咖啡酰单甘油	Phenolic acids	酚酸类	Phenolic acids	酚酸类	C12H14O6	3	-	7802.16	1560.43	4587.67	25106.7	36248.5	22378.9	50017.3	50449.4	40795.6	1.49905	0.000673101	0.0103248	0.124004	-3.01154	down
mws0254	L-Histidine	L-组氨酸	Amino acids and derivatives	氨基酸及其衍生物	Amino acids and derivatives	氨基酸及其衍生物	C6H9N3O2	3	71-00-1	258400	179953	214793	76744.7	37960.9	143771	83140.7	68544.2	7592.18	1.14384	0.00454044	0.0288249	3.12694	1.64475	up
Hmgp003664	Apigenin-6-C-rhamnoside	芹菜素-6-C-鼠李糖苷	Flavonoids	黄酮	Flavones	黄酮	C21H20O9	3	-	56046.1	39372	46754.9	3756.2	28896.2	32424.3	19484.7	3756.2	3756.2	1.11194	0.00410327	0.0275246	3.08824	1.62679	up
pma0702	N1,N8-Bis(sinapoyl)spermidine	N1,N8-双(芥子酰)亚精胺	Alkaloids	生物碱	Phenolamine	酚胺	C29H39N3O8	3	-	212520	278447	240574	70810.1	10840.1	153858	79814.6	142670	69892.3	1.06407	0.00142933	0.0150993	2.77159	1.47071	up
Lhmp122023	Scopoletin 7-O-(6''-Malonylglucoside)	东莨菪内酯 3-(6''-O-丙二酰葡萄糖苷)	Lignans and Coumarins	木脂素和香豆素	Coumarins	香豆素	C19H20O12	3	-	65042.6	83964.9	73013.7	33231.6	13611	25677.1	2175.37	13620.2	15561.3	1.21833	0.000670964	0.0103248	4.27471	2.09583	up
Wbtp007912	2,5,8-trihydroxy-1-(3-methylbut-2-en-1-yl)xanthen-9-one*	2,5,8-三羟基-1-(3-甲基-2-烯-1-基)蒽酮*	Flavonoids	黄酮	Other Flavonoids	其它类黄酮	C18H16O5	1	-	1530.73	1530.73	1500.12	31366.1	10227.5	200250	1530.73	73180	46596.8	1.23336	0.105054	0.197897	0.0251223	-5.31489	down
Qmjp011012	Elliptoxanthone A*	Elliptoxanthone A*	Flavonoids	黄酮	Other Flavonoids	其它类黄酮	C18H16O5	1	-	1530.73	1530.73	1500.12	31366.1	10227.5	200250	1530.73	73180	46596.8	1.23336	0.105054	0.197897	0.0251223	-5.31489	down
Zblp004877	Tetrahydrorengyoxide-glucose-sinapoyl	四氢连翘醇氧化物-葡萄糖-芥子酰	Phenolic acids	酚酸类	Phenolic acids	酚酸类	C24H28O11	3	-	2216.22	11081.1	6515.7	36467.9	26701.9	33345.9	13663.6	15654.7	73649.3	1.34922	0.0295352	0.0874388	0.198644	-2.33175	down
zjmp120215	3,25-Epoxy-3-hydroxyurs-12-en-28-oic acid (Lantic acid)	3,25-环氧-3-羟基熊果-12-烯-28-酸 (马缨丹异酸)	Terpenoids	萜类	Triterpene	三萜	C30H46O4	2	-	359731	207418	277903	117556	70757.6	111186	8227.62	154115	41138.1	1.07528	0.0267965	0.0818183	3.36017	1.74854	up
Lmhp011300	Monascorubrin	红曲红素	Others	其它类	Others	其它	C23H26O5	3	13283-90-4	1922.31	1922.31	1883.86	11656.4	121739	9611.55	44195.2	19602.6	238313	1.39236	0.108483	0.202096	0.0257392	-5.27989	down
MWSmce587	2,6-Dimethoxybenzoic acid	2,6-二甲氧基苯甲酸	Phenolic acids	酚酸类	Phenolic acids	酚酸类	C9H10O4	3	1466-76-8	2380.79	2380.79	2333.17	13196.8	59578.1	31583.3	36460.1	11903.9	12985.3	1.48838	0.022091	0.0725215	0.0856298	-3.54574	down
pmb1562	1-Stearidonoyl-Glycerol	单酰甘油酯(18:4)	Lipids	脂质	Glycerol ester	甘油酯	C21H34O4	1	-	87581.3	49475.5	67157.8	32980.6	31189.7	29683.5	32371.2	32724.7	25106.8	1.54949	0.0750825	0.161644	2.21904	1.14994	up
MWSmce526	Daminozide	丁酰肼	Alkaloids	生物碱	Alkaloids	生物碱	C6H12N2O3	3	1596-84-5	11537.4	1988.05	6627.45	10016.5	21571.5	17890.4	20970.9	13503.2	20946.6	1.22488	0.0323022	0.092297	0.384233	-1.37995	down
MWStz419	3-Oxopomolic acid*	3-氧代坡模酸*	Terpenoids	萜类	Triterpene	三萜	C30H46O4	1	13849-90-6	10768.8	23276.9	16682.4	39682.4	37868.7	30677.6	129674	33151.2	28752.1	1.13179	0.0954021	0.18619	0.338406	-1.56317	down
MWSHY0169	4',5,7-Trihydroxy-3',6-dimethoxyflavone (Jaceosidin)	4',5,7-三羟基-3',6-二甲氧基黄酮 (棕矢车菊素)	Flavonoids	黄酮	Flavones	黄酮	C17H14O7	3	18085-97-7	1439.81	1439.81	1411.01	27957.9	27702.7	20167.7	39799.5	24498.5	74322	1.61365	0.00846333	0.0404486	0.0400155	-4.6433	down
Lmhp010908	LysoPC 19:1	溶血磷脂酰胆碱 19:1	Lipids	脂质	LPC	溶血磷脂酰胆碱	C27H54NO7P	1	-	3057.28	29964.4	16180.6	64362.4	85001.7	82098.2	76575.1	17006.1	718921	1.15687	0.209907	0.315522	0.0942605	-3.4072	down
MWSHC2072	4-Methoxymedicarpin	4-甲氧基美迪紫檀素	Flavonoids	黄酮	Isoflavones	异黄酮	C17H16O5	3	22973-33-7	5109.06	5109.06	5006.88	49773.8	145235	5109.06	54928.1	123101	25545.3	1.21227	0.0399163	0.10543	0.0754288	-3.72874	down
Cmsp008043	Dihydropinosylvin methyl ether	二氢赤松素甲酯	Phenolic acids	酚酸类	Phenolic acids	酚酸类	C15H16O2	3	17635-59-5	1932.62	1932.62	1893.97	25217.5	131748	9663.11	100880	17404	50518.2	1.44688	0.0449382	0.113887	0.0343392	-4.864	down
Lhmp093009	Dihydrosoyasaponin H glucose glucoside	二氢大豆皂苷元H葡萄糖葡萄糖苷	Terpenoids	萜类	Triterpene Saponin	三萜皂苷	C42H68O15	2	-	30104.7	19409	24261.8	5187.41	10253.3	14775.9	625.457	8223.78	5109.68	1.03802	0.0110069	0.047879	3.34011	1.7399	up
mws1383	Lumichrome	7,8-二甲基咯嗪	Alkaloids	生物碱	Alkaloids	生物碱	C12H10N4O2	3	1086-80-2	1589.49	1589.49	1557.7	13715.2	9886.99	9902.35	22182.3	11910.9	14867.8	1.59816	0.00129699	0.0143544	0.114877	-3.12184	down
Wasyqp2936	2-prop-2-ynylcyclohexa-2,5-diene-1,4-dione	2-丙基-2-炔基环己烷-2,5-二烯-1,4-二酮	Quinones	醌类	Quinones	醌类	C9H6O2	1	-	4871.05	30783.8	17470.9	64015.3	101514	239623	24355.3	24471	61409	1.14032	0.0942998	0.184813	0.206158	-2.27817	down
MWSmce178	Tabersonine	水甘草碱	Alkaloids	生物碱	Plumerane	吲哚类生物碱	C21H24N2O2	3	4429-63-4	3964.09	3964.09	3884.81	21985.9	31803	3964.09	34699.4	19820.5	40284.8	1.27831	0.00998229	0.0448251	0.154866	-2.69091	down
ZbWp001588	3-(((S)-1-carboxy-2-phenylethyl)amino)-2,5-dihydroxycyclopentane-1-carboxylic acid	3-(((S)-1-羧基-2-苯乙基)氨基)-2,5-二羟基环戊烷-1-甲酸	Others	其它类	Others	其它	C15H19NO6	3	-	26808.7	28257.7	26982.5	13583.7	10388.5	13137.2	16631.3	12504.7	15231.9	1.55635	3.14303e-06	0.00103052	2.01403	1.01008	up
zjgp122328	7-phenyl-2-heptene-4,6-diyne-1-ol	7-苯基-2-庚烯-4,6-二炔-1-醇	Others	其它类	Others	其它	C12H8O	3	-	4418.95	4418.95	4330.57	27674.1	37586.7	4418.95	37457.8	22094.8	56737.9	1.27424	0.0138824	0.05443	0.141619	-2.81991	down
pmb0818	Methoxyindoleacetic acid	甲氧基吲哚乙酸	Alkaloids	生物碱	Plumerane	吲哚类生物碱	C11H11NO3	3	3471-31-6	119034	19932.9	68093.7	30991.4	12481.3	6360.78	31452.1	17107.3	6765.64	1.19186	0.211272	0.317392	3.93806	1.97749	up
MWS0812	Trimethylamine N-Oxide*	氧化三甲胺*	Alkaloids	生物碱	Alkaloids	生物碱	C3H9NO	3	1184-78-7	978.462	978.462	958.892	42755.3	62935.2	42207	13981.5	7021.64	113119	1.51669	0.0322638	0.0922879	0.0206781	-5.59575	down
MWS2050	1-Aminopropan-2-ol*	DL-1-氨基-2-丙醇; 异丙醇胺*	Alkaloids	生物碱	Alkaloids	生物碱	C3H9NO	3	78-96-6	978.462	978.462	958.892	42755.3	62935.2	42207	13981.5	7021.64	113119	1.51669	0.0322638	0.0922879	0.0206781	-5.59575	down
Yaap003937	1,8-Epoxy-p-menthan-2-ol glucoside	1,8-Epoxy-p-menthan-2-ol glucoside	Terpenoids	萜类	Monoterpenoids	倍萜	C16H28O7	3	155836-26-3	3543.94	3543.94	3473.06	22715.9	38518.9	68872.6	30010	31345.5	26438.4	1.59927	0.00496672	0.0300871	0.0969331	-3.36687	down
MWSmce229	3,4-Dimethoxybenzoic acid; Veratric acid	3,4-二甲氧基苯甲酸；藜芦酸	Phenolic acids	酚酸类	Phenolic acids	酚酸类	C9H10O4	3	93-07-2	3096.85	3096.85	3034.92	15484.3	116446	125876	60735.6	22809.8	3096.85	1.16668	0.0540161	0.129866	0.053585	-4.22203	down
pmp001270	LysoPC 16:1*	溶血磷脂酰胆碱 16:1*	Lipids	脂质	LPC	溶血磷脂酰胆碱	C24H48NO7P	1	76790-27-7	5856.14	5856.14	5739.01	180628	532347	77410.8	177354	160659	5856.14	1.22043	0.0564307	0.13359	0.0307714	-5.02227	down
MWStz464	2,3,14,20,22,26-Hexahydroxycholest-7-en-6-one (Inokosterone)	2,3,14,20,22,26-六羟基胆甾烷-7-烯-6-酮 (牛膝甾酮)	Steroids	甾体	Steroid	甾体	C27H44O7	3	19595-18-7	9024.13	9024.13	8843.65	45120.7	100192	49698.8	232607	9024.13	50318	1.17278	0.0771752	0.164444	0.110448	-3.17856	down
Zjmp102711	3-Hydroxy-29(or30)-al-olean-12-en-28-oic acid	3-羟基-29(or30)-醛-齐墩果-12-烯-28-酸	Terpenoids	萜类	Triterpene	三萜	C30H46O4	2	-	14155.3	20016.6	16744.2	34588.7	49795.4	28045.6	104721	25687.6	23575.7	1.06634	0.0827995	0.171415	0.382232	-1.38748	down
MWSHY0123	Wogonin (5,7-Dihydroxy-8-Methoxyflavone)	汉黄芩素 (5,7-二羟基-8-甲氧基黄酮)	Flavonoids	黄酮	Flavones	黄酮	C16H12O5	3	632-85-9	2073.15	2073.15	2031.68	79128	117408	27853.2	31919.3	10365.7	241079	1.45705	0.0657285	0.147359	0.0243346	-5.36085	down
Wbtp007636	1,3,5-trihydroxy-2-prenylxanthone*	1,3,5-三羟基-2-戊烯基蒽酮*	Flavonoids	黄酮	Other Flavonoids	其它类黄酮	C18H16O5	1	-	1528.05	1528.05	1497.48	26884.1	13603.8	209807	1528.05	65209.6	39885.9	1.24506	0.123974	0.221363	0.0255161	-5.29245	down
zjzp122720	1,3,5-Trihydroxy-4-prenylxanthone(TH-4-PX)*	1,3,5-Trihydroxy-4-prenylxanthone(TH-4-PX)*	Flavonoids	黄酮	Other Flavonoids	其它类黄酮	C18H16O5	1	53377-61-0	1528.05	1528.05	1497.48	26884.1	13603.8	209807	1528.05	65209.6	39885.9	1.24506	0.123974	0.221363	0.0255161	-5.29245	down
Yaap001430	3-O-galloyl-beta-d-glucose*	3-O-galloyl-beta-d-glucose*	Phenolic acids	酚酸类	Phenolic acids	酚酸类	C13H16O10	1	-	177116	117250	144239	24532.5	11051.1	72416	32278.7	54708.1	1175.54	1.12237	0.00658549	0.035223	4.47187	2.16088	up
Zmjp006144	1,3-dihydroxy-6-methoxy-7-methylanthraquinone	1,3-二羟基-6-甲氧基-7-甲基蒽醌	Quinones	醌类	Anthraquinone	蒽醌	C16H12O5	3	-	1594.21	1594.21	1562.33	52863.4	121666	33705.9	20024.7	7971.05	218827	1.45336	0.0739299	0.160267	0.0208797	-5.58175	down
pmb0880	LysoPE 18:0(2n isomer)	溶血磷脂酰乙醇胺 18:0(2n异构)	Lipids	脂质	LPE	溶血磷脂酰乙醇胺	C23H48NO7P	3	-	1365.3	1365.3	1337.99	20941.6	35768.6	18629.9	31712.9	1365.3	100374	1.26626	0.0625129	0.142957	0.0389726	-4.6814	down
MWS20201	1-O-Galloyl-β-D-glucose*	1-O-没食子酰-β-D-葡萄糖*	Phenolic acids	酚酸类	Phenolic acids	酚酸类	C13H16O10	1	58511-73-2	162274	97221.4	127153	32091	10532.9	90220.1	28114.9	49505.2	2106.57	1.10879	0.0150566	0.0570716	3.63783	1.86308	up
Walp004906	2-Aminotetradecane-1,11,13-triol	2-氨基十四烷-1,11,13-三醇	Lipids	脂质	Sphingolipids	鞘脂	C14H31NO3	1	-	1465.1	1465.1	1435.8	8508.77	7325.49	11607.1	8537.61	23963.2	7938.71	1.55691	0.0127577	0.0518008	0.128637	-2.95862	down
MWS5173	Isocytosine	异胞嘧啶	Nucleotides and derivatives	核苷酸及其衍生物	Nucleotides and derivatives	核苷酸及其衍生物	C4H5N3O	3	108-53-2	2247.52	2247.52	2202.57	44361.8	13084.5	13717.6	11985.1	12782.8	2247.52	1.16347	0.0609993	0.140677	0.136436	-2.8737	down
Wbjp005910	peganoneⅠ	骆驼蓬蒽醌	Quinones	醌类	Anthraquinone	蒽醌	C16H12O5	3	-	3027.89	3027.89	2967.33	82861.2	148024	45365.6	49137.3	3027.89	561810	1.23422	0.147969	0.249435	0.0202715	-5.6244	down
Lmhp009590	LysoPC 17:1	溶血磷脂酰胆碱 17:1	Lipids	脂质	LPC	溶血磷脂酰胆碱	C25H50NO7P	1	-	61545.6	49174.5	54252.9	250333	186222	247744	108652	59900.5	745184	1.15668	0.0897368	0.179542	0.20647	-2.276	down
Lmhp008688	LysoPE 20:5	溶血磷脂酰乙醇胺 20:5	Lipids	脂质	LPE	溶血磷脂酰乙醇胺	C25H42NO7P	3	-	1332.12	1332.12	1305.48	30696.2	21756.4	37501.6	34405.2	1332.12	67221.5	1.28495	0.0172295	0.0620783	0.0411556	-4.60277	down
MWS201469	Glu-Arg	L-谷氨酸-L-精氨酸	Amino acids and derivatives	氨基酸及其衍生物	Amino acids and derivatives	氨基酸及其衍生物	C11H21N5O5	3	7219-59-2	24615.9	24823.6	24225.3	12371	9270.48	16963.5	10602.9	10552.3	13455.1	1.48191	8.80104e-05	0.00365251	2.01228	1.00883	up
Cmzp002057	6-O-Acetylarbutin	6-O-乙酰熊果苷	Others	其它类	Others	其它	C14H18O8	3	10338-88-2	27479.9	22265.4	24375.2	7601.69	6593.05	8931.23	1318.61	6692.77	7593.02	1.28203	0.000513349	0.00880075	3.82751	1.93641	up
Lmjp003834	6-O-p-Methoxycinnamoylcatalpol	6-O-对甲氧基肉桂酰梓醇	Terpenoids	萜类	Monoterpenoids	倍萜	C25H30O12	3	121710-02-9	3163.88	3163.88	3100.6	23313.9	19180.3	19220.5	24458.3	15819.4	32326.6	1.61828	0.000452326	0.00823925	0.140388	-2.83251	down
Lhmp101307	α-Hydroxyl-β,β-Dimethyl-γ-Butyrolactone	α-羟基-β,β-二甲基-γ-丁内酯	Others	其它类	Others	其它	C6H10O3	2	-	35565.2	4887.85	19822	117053	103838	111761	61722	85474.7	98199	1.40198	0.00114485	0.0136498	0.208547	-2.26155	down
Wagp006865	2,3-Dihydroxanthotoxin	2,3-二氢花椒毒素	Lignans and Coumarins	木脂素和香豆素	Coumarins	香豆素	C12H10O4	3	3779-03-1	6164.93	6164.93	6041.63	45474.2	128618	48300.3	129610	30824.7	46174.8	1.51406	0.0163154	0.0600528	0.0856476	-3.54544	down
zjmp120214	22-Hydroxy-oleanonic acid	22-羟基齐墩果酮酸	Terpenoids	萜类	Triterpene	三萜	C30H46O4	2	-	383327	184357	278165	98503.8	11802.6	112249	11802.6	167207	59013.1	1.09989	0.0518272	0.126224	3.67298	1.87695	up
MWSHY0067	Quercetin-3-O-rutinoside (Rutin)*	槲皮素-3-O-芸香糖苷 (芦丁)*	Flavonoids	黄酮	Flavonols	黄酮醇	C27H30O16	3	153-18-4	19541.5	21910.2	20311.3	13077.3	1198.26	1198.26	1198.26	15705.9	1198.26	1.19005	0.00251904	0.0203033	3.67896	1.8793	up
MWStz562	7-Oxodehydroabietic acid	7-氧代去氢松香酸	Terpenoids	萜类	Ditepenoids	二萜	C20H26O3	2	18684-55-4	7957.16	1405.3	4587.61	14011.1	30129.3	10296.7	7472.11	11294.2	10281.4	1.17374	0.0474143	0.11822	0.334194	-1.58124	down
pmp001236	Clove chromone	丁香色原酮	Others	其它类	Chromone	色酮类	C11H10O4	3	-	3123.36	3123.36	3060.89	20687.5	21185.3	31672.7	15616.8	27340.3	3123.36	1.25156	0.00899426	0.0419785	0.155612	-2.68398	down
Yshj000013	4,6-dimethoxy-2-methoxyphenyl-1-O-beta-D-glucopyranoside	4,6-二甲氧基-2-甲氧基苯基-1-O-β-D-吡喃葡萄糖苷	Others	其它类	Others	其它	C13H18O9	3	-	31293.5	10246.6	20354.7	1121.83	7549.85	9441.06	12329.8	1121.83	1121.83	1.11896	0.117518	0.213766	3.78721	1.92114	up
Lskp211458	2,3,19,23-Tetrahydroxy-24-oxo-olean-12-en-28-oic acid	2,3,19,23-四羟基-24-氧代-齐墩果-12-烯-28-酸	Terpenoids	萜类	Triterpene	三萜	C30H46O7	3	-	10331.6	10331.6	10125	54585.7	289545	61838.5	357344	51658.2	60376.5	1.38797	0.0627044	0.14327	0.0703453	-3.8294	down
MWStz700	Angeloylgomisin H	当归酰基戈米辛H	Lignans and Coumarins	木脂素和香豆素	Lignans	木脂素	C28H36O8	3	66056-22-2	1075.34	1075.34	1053.83	5376.68	19265.5	9578.15	29546.8	22168.2	38602.1	1.54405	0.0113187	0.0486853	0.0514625	-4.28034	down
Sasp011923	Glycidyl oleate	油酸缩水甘油酯	Lipids	脂质	Glycerol ester	甘油酯	C21H38O3	3	5431-33-4	2576.4	2576.4	2524.87	24189.6	83566.8	2576.4	127615	118035	33002.4	1.23524	0.0330961	0.0934458	0.0394754	-4.6629	down
Xmzp002845	Ergometrine	麦角新碱	Alkaloids	生物碱	Plumerane	吲哚类生物碱	C19H23N3O2	3	60-79-7	820.787	820.787	804.371	820.787	6576.21	8198.48	10165.4	11234.6	820.787	1.03714	0.031473	0.0909667	0.12936	-2.95054	down
MWS20155	Rosmarinic acid	迷迭香酸	Phenolic acids	酚酸类	Phenolic acids	酚酸类	C18H16O8	3	537-15-5	141807	137245	136735	12176.4	12176.4	126651	60881.9	68960	12176.4	1.09459	0.00491896	0.0299512	2.83793	1.50484	up
MWSmce284	3,4-Dimethoxyphenol	3,4-二甲氧基苯酚	Others	其它类	Others	其它	C8H10O3	3	2033-89-8	44140.4	6325.64	24728.4	31628.2	64172.8	36456.2	67754.4	65848	60965.8	1.08431	0.0911292	0.180277	0.460151	-1.11982	down
Lmjp002596	Quercetin-3-O-sambubioside*	槲皮素-3-O-桑布双糖苷*	Flavonoids	黄酮	Flavonols	黄酮醇	C26H28O16	3	83048-35-5	15833.2	23907.6	19473	3166.64	3166.64	3166.64	38731.2	3166.64	3166.64	1.10942	0.143492	0.243612	2.17042	1.11797	up
MWSHY0159	6,2'-Dihydroxyflavone	6,2'-二羟基黄酮	Flavonoids	黄酮	Flavones	黄酮	C15H10O4	3	92439-20-8	1496.56	1496.56	1466.62	13844.3	13828	7482.78	1496.56	12102.2	70327.9	1.23037	0.13414	0.234411	0.0749021	-3.73885	down
Hmlp005443	6,7-Dihydroxyflavone	6,7-二羟基黄酮	Flavonoids	黄酮	Flavones	黄酮	C15H10O4	3	38183-04-9	1496.56	1496.56	1466.62	13844.3	13828	7482.78	1496.56	12102.2	70327.9	1.23037	0.13414	0.234411	0.0749021	-3.73885	down
MWSmce013	Hydrocortisone 17-butyrate	17-丁酸氢化可的松酯	Others	其它类	Others	其它	C25H36O6	3	13609-67-1	2508.67	2508.67	2458.5	28011	12543.4	17445.1	21911	24955.6	25209.4	1.60351	0.000441787	0.0082185	0.114946	-3.12097	down
Hmsp005265	3'-Deoxysappanol	3'-去氧苏木醇	Others	其它类	Alcohol compounds	醇类化合物	C16H16O5	3	-	68535.5	89946.1	77656	26290.9	5258.18	91737.1	5258.18	32262.4	5258.18	1.07763	0.01273	0.0518008	2.84392	1.50788	up
Lmlp003161	N-Feruloylputrescine	N-阿魏酰腐胺	Alkaloids	生物碱	Phenolamine	酚胺	C14H20N2O3	3	501-13-3	4808.47	4808.47	4712.3	32369.2	158553	24042.4	126868	4808.47	32105.9	1.15831	0.0734004	0.159511	0.0756667	-3.7242	down
Lmmp002013	Dihydroferuloylputrescine	二氢阿魏酰腐胺	Alkaloids	生物碱	Phenolamine	酚胺	C14H22N2O3	3	-	2664.23	2664.23	2610.95	2664.23	46674	2664.23	30303.7	38850	39807.5	1.08149	0.0284519	0.0851713	0.0986485	-3.34156	down
MWSslk165	Diosmetin-7-O-Neohesperidoside (Neodiosmin)	香叶木素-7-O-新橘皮糖苷	Flavonoids	黄酮	Flavones	黄酮	C28H32O15	3	38665-01-9	2255.52	2255.52	2210.41	11277.6	51023.7	2255.52	2255.52	33792.6	67710	1.04169	0.0689056	0.15201	0.0798677	-3.64624	down
pmb0758	Anisic acid-O-feruloyl glucoside	茴香酸-O-阿魏酰葡萄糖苷	Phenolic acids	酚酸类	Phenolic acids	酚酸类	C24H26O11	3	-	39344.7	42638.9	40172	23422.5	3381.84	3381.84	24986.8	27575.6	16909.2	1.03368	0.00238103	0.0200818	2.4515	1.29366	up
mws0051	Acacetin	金合欢素	Flavonoids	黄酮	Flavones	黄酮	C16H12O5	2	480-44-4	1955.45	1955.45	1916.34	24291.1	43983.3	10710.7	9777.24	1955.45	80538.1	1.19601	0.0778753	0.165367	0.068053	-3.8772	down
Wbhp009564	Methyl 8,9-epoxypimaran-18-oate	8,9-环氧匹马拉18-酸甲酯	Terpenoids	萜类	Terpene	萜类	C21H34O3	3	42855-38-9	2732.74	2732.74	2678.09	2732.74	46327.8	63647.1	13664.7	2732.74	13663.7	1.00248	0.0962793	0.187484	0.11408	-3.13188	down
Zbgp008956	5-Hydroxy-7,8,2',6'-Tetramethoxyflavone (Altisin)	5-羟基-7,8,2',6'-四甲氧基黄酮	Flavonoids	黄酮	Flavones	黄酮	C19H18O7	3	-	68803.9	29645	48239.9	3017.76	3017.76	3017.76	3017.76	67320	3017.76	1.2039	0.0692895	0.1526	3.56003	1.83189	up
MWSslk178	Griffonilide	格列风内酯	Others	其它类	Lactones	内酯类化合物	C8H8O4	3	61371-55-9	2022.38	2022.38	1981.93	2022.38	11026.2	2022.38	12141	39494.7	10111.9	1.01256	0.114031	0.210227	0.156907	-2.67202	down
Zmjp006323	Chrysoobtusin	甲基钝叶决明素	Quinones	醌类	Anthraquinone	蒽醌	C19H18O7	3	70588-06-6	69637.3	28683.6	48177.2	3511.42	3511.42	3511.42	3511.42	61567.9	3511.42	1.21544	0.0699874	0.153621	3.70295	1.88868	up
Yshs000048	6-Hydroxy-lupane-20(29)-en-3-one-28-oic acid*	6-羟基羽扇豆烷-20(29)-烯-3-酮-28-酸*	Terpenoids	萜类	Triterpene	三萜	C30H46O4	1	-	3762.56	3762.56	3687.31	53356.5	41381.4	18812.8	115665	20486.3	21363.7	1.43825	0.0413688	0.107892	0.0827283	-3.59547	down
Xmbp001692	2,4,6-Trihydroxybenzoic acid	2,4,6-三羟基苯甲酸	Phenolic acids	酚酸类	Phenolic acids	酚酸类	C7H6O5	1	83-30-7	1.01171e+06	936059	954408	223830	163426	517909	194537	317241	13420.3	1.14446	5.83621e-05	0.00306168	4.05796	2.02076	up
Lmpp003705	Procyanidin C1 3'-O-gallate	原花青素 C1-3'-O-没食子酸酯	Tannins	鞣质	Proanthocyanidins	原花青素	C52H42O22	3	-	14034.9	15217.4	14333.6	1189.71	1189.71	21983.6	1189.71	1189.71	1189.71	1.1938	0.0356599	0.097841	3.12086	1.64194	up
mws0572	5-Methylcytosine	5-甲基胞嘧啶	Nucleotides and derivatives	核苷酸及其衍生物	Nucleotides and derivatives	核苷酸及其衍生物	C5H7N3O	3	554-01-8	34889.4	54958	44025.2	6414.67	1282.93	19105.5	1282.93	11037.3	11302.1	1.20169	0.0113652	0.0486853	5.30973	2.40864	up
pmp001265	2-Amino-4-dihydroxy octadecyl galactoside	2-氨基-4-二羟基十八烷基-半乳糖苷)	Alkaloids	生物碱	Alkaloids	生物碱	C24H49NO8	3	-	1071.13	1071.13	1049.71	15947.9	10719.6	1071.13	5355.66	8318.99	13493.9	1.2602	0.0148675	0.0566	0.116268	-3.10448	down
Zbkp002908	Platyphylline	阔叶碱	Alkaloids	生物碱	Pyrrole alkaloids	吡咯类生物碱	C18H27NO5	3	480-78-4	46342.1	25755.1	35327.6	9779.39	1759.72	1759.72	1759.72	32886.2	8798.59	1.153	0.0203652	0.0688746	3.78634	1.9208	up
mws0736	N-Glycyl-L-leucine*	N-甘氨酰-L-亮氨酸*	Amino acids and derivatives	氨基酸及其衍生物	Amino acids and derivatives	氨基酸及其衍生物	C8H16N2O3	3	869-19-2	2013.36	10066.8	5919.27	2013.36	19331.4	59929	53546.8	23956.7	40498.7	1.00616	0.028477	0.0851713	0.180648	-2.46875	down
HX1403	5,7,8-trimethoxycoumarin	5,7,8-甲氧基香豆精	Lignans and Coumarins	木脂素和香豆素	Coumarins	香豆素	C12H12O5	3	60796-65-8	1371.14	1371.14	1343.71	12177.6	7858.66	34787.7	10095.1	1371.14	16412.6	1.23944	0.0447981	0.113751	0.0988114	-3.33918	down
Qmyp081607	10-Deoxygeniposidic acid	10-脱氧京尼平苷酸	Terpenoids	萜类	Monoterpenoids	倍萜	C16H22O9	3	-	20598.1	1225.95	10693.8	1225.95	1225.95	1225.95	1225.95	1225.95	1225.95	1.26051	0.227773	0.335268	8.84154	3.1443	up
mws5041	Gly-Ile*	甘氨酰-异亮氨酸*	Amino acids and derivatives	氨基酸及其衍生物	Amino acids and derivatives	氨基酸及其衍生物	C8H16N2O3	3	19461-38-2	2013.36	10066.8	5919.27	2013.36	19331.4	59929	53546.8	23956.7	40498.7	1.00616	0.028477	0.0851713	0.180648	-2.46875	down
Wasn001834	Xylitol 5-O-(6''-O-Galloyl)Glucoside	木糖醇 5-O-(6''-O-没食子酰基)葡萄糖苷	Phenolic acids	酚酸类	Phenolic acids	酚酸类	C18H26O14	3	-	133418	185655	156346	54883	37328	84334	31009.8	82636.3	72707.1	1.33138	0.00703788	0.0363393	2.62012	1.38963	up
Zmhn003297	3-O-Digalloyl quinic acid	3-O-二没食子酰奎宁酸	Phenolic acids	酚酸类	Phenolic acids	酚酸类	C21H20O14	3	-	3.15652e+06	3.06433e+06	3.04822e+06	503852	247560	1.17615e+06	397995	788393	172860	1.44173	8.03068e-06	0.00191495	5.64016	2.49573	up
Hahn003754	25-(acetyloxy)-2-(β-D-glucopyranosyloxy)-3,16-dihydroxy-9-methyl-19-norlanosta-5,23-dien-22-one	25-(acetyloxy)-2-(β-D-glucopyranosyloxy)-3,16-dihydroxy-9-methyl-19-norlanosta-5,23-dien-22-one	Others	其它类	Others	其它	C38H60O11	3	-	656242	292253	464763	137660	120942	249979	145176	303709	62190.9	1.25662	0.0896221	0.179449	2.77202	1.47094	up
Lcgn000239	dihydrodehydrodiconiferyl alcohol-9-O-β-D-glucopyranoside	二氢脱氢双松柏醇-9-O-β-D-葡萄糖	Lignans and Coumarins	木脂素和香豆素	Lignans	木脂素	C26H34O11	1	-	647804	468646	547060	278751	115226	313126	118933	383052	371571	1.11527	0.00801419	0.0391474	2.10483	1.07371	up
mws0984	L-Sepiapterin	L-墨喋呤	Nucleotides and derivatives	核苷酸及其衍生物	Nucleotides and derivatives	核苷酸及其衍生物	C9H11N5O3	3	17094-01-8	498459	399561	440030	1.05823e+06	906241	1.38479e+06	715904	1.25735e+06	1.96779e+06	1.45257	0.007396	0.037338	0.367076	-1.44585	down
pmn001643	Isolariciresinol-9'-O-rhamnoside (Aviculin)	异落叶松脂素-9'-O-鼠李糖苷	Lignans and Coumarins	木脂素和香豆素	Lignans	木脂素	C26H34O10	1	156765-33-2	1.73172e+06	1.5592e+06	1.61255e+06	655997	477258	735728	648520	1.37273e+06	272644	1.27512	0.00107311	0.0134639	2.35581	1.23622	up
Safn006268	Pterosupin	Pterosupin	Flavonoids	黄酮	Chalcones	查耳酮	C21H24O10	3	-	1.56101e+06	1.19447e+06	1.35019e+06	331035	248046	1.60966e+06	390145	468417	240628	1.19647	0.0118422	0.0494587	2.49742	1.32044	up
Hmdn001667	Ellagic acid-4-O-glucoside	鞣花酸-4-O-葡萄糖苷	Tannins	鞣质	Tannin	鞣质	C20H16O13	2	-	3.04841e+07	2.56814e+07	2.75211e+07	1.29203e+07	8.56195e+06	1.78985e+07	6.30509e+06	2.02931e+07	1.18559e+07	1.24805	0.000695296	0.0105589	2.15037	1.10458	up
Waymn03477	(2S,3S,4S,5R,6R)-3-(3-benzoyloxy-2-hydroxypropoxy)-3,4,5-trihydroxyoxane-2-carboxylic acid	(2S,3S,4S,5R,6R)-3-(3-benzoyloxy-2-hydroxypropoxy)-3,4,5-trihydroxyoxane-2-carboxylic acid	Phenolic acids	酚酸类	Phenolic acids	酚酸类	C16H20O10	3	-	619931	514756	555997	336478	109363	321065	148316	231534	221900	1.35357	0.000291996	0.00643618	2.47057	1.30485	up
Zbyn004267	3-galloylProcyanidin B1	3-没食子酰原花青素B1	Tannins	鞣质	Proanthocyanidins	原花青素	C37H30O16	2	-	196246	165341	177177	36290.3	24754.9	130519	34001	56348.9	25871.3	1.36115	0.000265978	0.00625461	3.5009	1.80773	up
mws1013	Esculetin (6,7-Dihydroxycoumarin)	秦皮乙素; 6,7-二羟基香豆素	Lignans and Coumarins	木脂素和香豆素	Coumarins	香豆素	C9H6O4	3	305-01-1	83496.1	54712.7	67722.3	204041	233005	154917	360385	139797	230246	1.44795	0.00443845	0.0285345	0.311452	-1.68292	down
Waln011524	1-(2,3-dihydroxypropoxy)-3-(((2-(dimethylamino)ethoxy)(hydroxy)phosphoryl)oxy)propan-2-yl palmitate*	1-(2,3-二羟基丙氧基)-3-(((2-(二甲基氨基)乙氧基)(羟基)磷酰基)氧基)丙-2-基 棕榈酸酯*	Lipids	脂质	LPE	溶血磷脂酰乙醇胺	C26H54NO9P	1	-	658064	889885	758495	402146	228536	469907	298656	168550	636560	1.17578	0.00628037	0.034036	2.09262	1.06531	up
Lmtn002796	Aromadendrin-7-O-glucoside	香橙素-7-O-葡萄糖苷	Flavonoids	黄酮	Flavanonols	二氢黄酮醇	C21H22O11	1	28189-90-4	1.33078e+06	822062	1.05489e+06	347026	174659	853744	162999	599863	210477	1.20507	0.0179862	0.0639266	2.73143	1.44965	up
Lmmn002274	Isolariciresinol-9'-O-glucoside*	异落叶松脂素-9'-O-葡萄糖苷*	Lignans and Coumarins	木脂素和香豆素	Lignans	木脂素	C26H34O11	1	63358-12-3	2.40697e+06	2.2978e+06	2.30534e+06	1.09661e+06	588226	1.61297e+06	1.04506e+06	1.60271e+06	1.0631e+06	1.29872	0.00054917	0.0090523	2.00041	1.0003	up
Lmfn001344	Maplexin C (2,3-Di-O-Galloyl-1,5-Anhydro-D-Glucitol)*	2,3-二-O-没食子酰-1,5-脱水-D-葡萄糖醇*	Phenolic acids	酚酸类	Phenolic acids	酚酸类	C20H20O13	2	-	828325	480384	641268	310384	59054.5	160636	90995.4	306004	145943	1.33896	0.0269055	0.0818714	3.63457	1.86178	up
Wcdn005197	Lyoniresinol-3-O-rhamnoside	南烛木树脂酚-3-O-鼠李糖苷	Lignans and Coumarins	木脂素和香豆素	Lignans	木脂素	C28H38O12	1	-	766496	700333	718746	324165	183334	502751	272959	582939	302481	1.24404	0.00133482	0.0145279	2.01563	1.01123	up
Lmgn002555	2-Propylglutaric acid	2-丙基戊二酸	Organic acids	有机酸	Organic acids	有机酸	C8H14O4	2	32806-62-5	692915	919570	790117	609075	219820	75312.2	55374	212874	321045	1.17602	0.00141273	0.0150024	3.21741	1.6859	up
HJN083	Lariciresinol-4'-O-glucoside*	落叶松脂素-4'-O-葡萄糖苷*	Lignans and Coumarins	木脂素和香豆素	Lignans	木脂素	C26H34O11	3	143663-00-7	430118	355469	384938	148590	118172	242386	151569	260073	171832	1.39376	0.000594805	0.00951326	2.1426	1.09936	up
Wbtn004362	1,3,6,7-tetrahydroxy-2-(3,4,5-trihydroxyoxan-2-yl)xanthen-9-one	1,3,6,7-四羟基-2-(3,4,5-三羟基-2-基)-9-蒽酮	Flavonoids	黄酮	Other Flavonoids	其它类黄酮	C18H16O10	3	-	206205	412814	303319	131640	80682.8	95361.1	75397.1	94026	111547	1.50646	0.069761	0.153265	3.13372	1.64788	up
Lmsn004321	1-O-Caffeoyl-3-O-galloyl-β-D-glucose	1-O-咖啡酰-3-O-没食子酰-β-D-葡萄糖	Phenolic acids	酚酸类	Phenolic acids	酚酸类	C22H22O13	3	-	132802	168350	147564	56350.3	33700.1	66310.5	46192	71689.7	25110.5	1.45513	0.00118367	0.0136774	2.9979	1.58395	up
Safn006331	9-(2,3-dihydroxypropoxy)-9-oxononanoic acid	9-(2,3-二羟基丙氧基)-9-氧代壬酸	Lipids	脂质	Free fatty acids	游离脂肪酸	C12H22O6	2	-	118268	91754.9	102911	141314	220879	172848	103574	435519	184734	1.04401	0.0793773	0.166966	0.497168	-1.0082	down
pmn001525	3,5-Digalloylshikimic acid	3,5-二没食子酰莽草酸	Phenolic acids	酚酸类	Phenolic acids	酚酸类	C23H26O11	3	95753-52-9	2.54949e+06	3.01189e+06	2.72508e+06	696176	255855	1.16435e+06	454382	807575	186646	1.40738	3.01772e-05	0.00247722	4.6488	2.21686	up
pmn001690	3-Hydroxy-4-isopropylbenzylalcohol-3-O-glucoside	3-羟基-4-异丙基苯甲醇-3-O-葡萄糖苷	Others	其它类	Alcohol compounds	醇类化合物	C16H24O7	3	-	255101	311210	277492	156304	56236.1	186870	70394.7	101241	132364	1.29572	0.000517322	0.00881127	2.39918	1.26254	up
Lmsn003409	1-O-Galloyl-6-O-p-Coumaroyl-β-D-glucose	1-O-没食子酰-6-O-对香豆酰-β-D-葡萄糖	Phenolic acids	酚酸类	Phenolic acids	酚酸类	C22H22O12	3	-	2.54949e+06	3.01189e+06	2.72508e+06	696176	255855	1.16435e+06	454382	807575	186646	1.40738	3.01772e-05	0.00247722	4.6488	2.21686	up
Wcsn010524	8,11-Heptadecadienoic acid	8,11-十七碳二烯酸	Lipids	脂质	Free fatty acids	游离脂肪酸	C17H30O2	1	-	58453.8	55314.1	55746.3	150694	165640	93990.4	108286	90695.3	137364	1.45446	0.00305428	0.0226951	0.454054	-1.13906	down
MWS5206	4-Hydroxyphenyllactic Acid*	4-羟苯基乳酸*	Phenolic acids	酚酸类	Phenolic acids	酚酸类	C9H10O4	3	306-23-0	26626.8	36439.2	30902.3	123937	132705	173762	66535.9	75317	134415	1.51024	0.0029761	0.0224797	0.265946	-1.91079	down
Lcfn066903	3-Hydroxyoctanedioicacid	3-羟基辛二酸	Lipids	脂质	Free fatty acids	游离脂肪酸	C8H14O5	3	73141-47-6	60919.7	29102.3	44110.8	141749	174769	93900	131514	93060.9	92253.2	1.40353	0.00250444	0.0203033	0.368879	-1.43878	down
Lcsn002137	Homovanillic acid sulfate	硫酸高香草酸	Phenolic acids	酚酸类	Phenolic acids	酚酸类	C9H10O7S	3	38339-06-9	2.64413e+06	1.76391e+06	2.15994e+06	723790	280207	537765	569289	649033	121171	1.42358	0.0126334	0.0515355	4.55912	2.18875	up
HJN049	2α,3α-Epoxy-5,7,3',4'-tetrahydroxyflavan-(4β→8)-catechin	2α,3α-环氧-5,7,3',4'-四羟基黄烷-(4β→8)-儿茶素	Tannins	鞣质	Proanthocyanidins	原花青素	C30H24O12	3	-	68861.3	68428.7	67272.1	17880.8	18188.9	52080.7	18674	32317.5	23328	1.34734	0.000634689	0.00996879	2.51815	1.33237	up
WaYn005032	Gentisic acid 2-O-(6''-O-p-coumaroyl)Glucoside	龙胆酸 2-O-(6''-O-p-香豆酰)葡糖苷	Phenolic acids	酚酸类	Phenolic acids	酚酸类	C22H22O11	3	-	3.89992e+06	6.02579e+06	4.8636e+06	1.60195e+06	1.01377e+06	3.6768e+06	687644	2.99373e+06	1.0713e+06	1.1928	0.0129364	0.0522032	2.67797	1.42114	up
Yacn003968	Cantleyine	Cantleyine	Alkaloids	生物碱	Alkaloids	生物碱	C11H13NO3	3	30333-81-4	259347	228479	239035	143843	117371	120198	96503.4	119206	38692.4	1.31346	0.000102286	0.0037788	2.28639	1.19307	up
mws0237	Azelaic acid	壬二酸	Lipids	脂质	Free fatty acids	游离脂肪酸	C9H16O4	1	123-99-9	1.84113e+06	2.1179e+06	1.93993e+06	3.31055e+06	4.28358e+06	3.5903e+06	3.10177e+06	7.09799e+06	4.21529e+06	1.41749	0.0117143	0.0493204	0.460865	-1.11758	down
Wasn005906	Vanilloyl Trigalloylglucose	香草酰 三没食子酰葡萄糖	Phenolic acids	酚酸类	Phenolic acids	酚酸类	C35H30O21	2	-	274402	361992	311833	138592	86027.2	333401	92439.1	195081	60528.5	1.11718	0.0113834	0.0486853	2.09306	1.06561	up
Lakn004098	Dihydrophaseic acid	二氢红花菜豆酸	Terpenoids	萜类	Sesquiterpenoids	倍半萜	C15H22O5	1	41756-77-8	49586.1	35853.7	41865.5	99100.1	55859.7	120321	129927	97153.1	60079.7	1.25608	0.00786644	0.0386267	0.452688	-1.14341	down
Lmsn000842	4,6-(S)-Hexahydroxydiphenoyl-β-D-glucose	4,6-(S)-六羟基二苯甲酰基-β-D-葡萄糖	Tannins	鞣质	Tannin	鞣质	C20H18O14	1	36378-48-0	1.0763e+08	9.4177e+07	9.88854e+07	2.22666e+07	1.62947e+07	4.39386e+07	1.62731e+07	3.79025e+07	1.40118e+07	1.46955	1.04858e-05	0.0019212	3.99095	1.99673	up
Ybnn007052	Norartocarpetin*	去甲基次桂木黃素*	Flavonoids	黄酮	Flavones	黄酮	C15H10O6	1	520-30-9	1.11744e+06	1.34035e+06	1.20432e+06	2.14394e+06	3.09393e+06	1.53818e+06	1.89803e+06	2.96692e+06	3.23505e+06	1.37278	0.00669864	0.0355679	0.49235	-1.02224	down
Labn009890	7-Hydroxycadalene	5-异丙基-3,8-二甲基-2-萘酚	Terpenoids	萜类	Sesquiterpenoids	倍半萜	C15H18O	1	2102-75-2	165965	338552	247213	43060.3	37156.2	46163.7	15740.4	247630	66413.5	1.14803	0.0448413	0.113751	3.29588	1.72066	up
Wasn003258	Glucosyl 2-Hydroxy-4-Methylpentanoic Acid	葡萄糖基 2-羟基-4-甲基戊酸	Organic acids	有机酸	Organic acids	有机酸	C12H22O8	1	-	515127	519600	507016	325335	74549	154435	51327.1	156552	129814	1.34577	0.000229527	0.00578893	3.45677	1.78943	up
Lmsn002071	Tellimagrandin I*	特里马素 I*	Tannins	鞣质	Tannin	鞣质	C34H26O22	1	79786-08-6	2.06082e+06	3.13662e+06	2.54674e+06	849339	416625	2.52685e+06	399848	1.44642e+06	519370	1.13242	0.014501	0.0559356	2.51498	1.33054	up
Lmsn003364	1,3-Di-O-galloyl-4,6-(S)-HHDP-β-D-glucose; Heterophylliin A*	1,3-二-O-没食子酰-4,6-(S)-六羟基二苯甲酰基-β-D-葡萄糖; 榛子素 A*	Tannins	鞣质	Tannin	鞣质	C34H26O22	1	87687-52-3	2.20684e+06	2.78703e+06	2.44699e+06	949736	324407	2.30444e+06	441992	1.53141e+06	527618	1.12334	0.00472314	0.0294271	2.44781	1.29149	up
mws2368	Tyrosol; 4-Hydroxyphenylethanol	酪醇; 对羟基苯乙醇	Phenolic acids	酚酸类	Phenolic acids	酚酸类	C8H10O2	3	501-94-0	22697.1	12389.8	17192.6	38686.1	36604	39828.3	24414.3	70907.7	36608	1.3315	0.0127451	0.0518008	0.423234	-1.24047	down
Lmhn003223	Cinnamoyltartaric acid	肉桂酰酒石酸	Phenolic acids	酚酸类	Phenolic acids	酚酸类	C13H12O7	3	-	51029.9	29587.9	39502.7	66706.4	112396	72438.6	105107	168738	172348	1.39355	0.00818305	0.0393847	0.344316	-1.53819	down
Lmyn003835	4-(3,4,5-Trihydroxybenzoxy)benzoic acid	4-(3,4,5-三羟基苯甲氧基)苯甲酸	Phenolic acids	酚酸类	Phenolic acids	酚酸类	C14H10O7	3	-	244925	158416	197637	69739.6	84814.1	201572	50252.4	78144.5	49883.1	1.21878	0.0203762	0.0688746	2.24915	1.16938	up
Wmyn000212	4-hydroxy-3-methoxyphenyl 1-O-β-D-(6'-O-galloyol)-glucopyranoside*	4-羟基-3-甲氧基苯酚 1-O-β-D-(6'-O-没食子酰)-吡喃葡萄糖苷*	Others	其它类	Others	其它	C20H22O12	1	-	989255	714164	834675	184440	107541	411400	153763	229484	75244.2	1.44127	0.00327478	0.0235982	4.36897	2.12729	up
Laxn006282	2'-Hydroxyl yukovanol	2'-羟基异柠檬酚	Flavonoids	黄酮	Flavanonols	二氢黄酮醇	C20H18O7	3	-	26088.2	23580.8	24337.8	38092.7	42576.3	45252.6	58777.1	66760.5	61343.4	1.49298	0.00198206	0.0179894	0.473186	-1.07952	down
Lmbn004240	9,10-Dihydroxy-12,13-epoxyoctadecanoic acid	9,10-二羟基-12,13-环氧十八酸	Lipids	脂质	Free fatty acids	游离脂肪酸	C18H34O5	2	-	128935	150224	136788	410806	443669	294917	195967	287280	260471	1.4072	0.00537193	0.0313124	0.439433	-1.18628	down
Cmsn006847	2-methoxy-9,10-dihydrophenanthrene-4,5-diol	2-甲氧基-9,10-二氢菲-4,5-二醇	Quinones	醌类	PhenAnthraquinones	菲醌	C15H14O3	3	70205-50-4	128202	82562.9	103275	134424	183901	220083	265148	324495	201948	1.33977	0.0064712	0.0348541	0.472241	-1.0824	down
Lmsn010222	1,2,3-Trihydroxy-19-oxo-18,19-seco-urs-11,13(18)-dien-28-oic acid	1,2,3-三羟基-19-羰基-18,19-开环熊果-11,13(18)-二烯-28-酸	Terpenoids	萜类	Triterpene	三萜	C30H48O6	2	-	798696	4.512e+06	2.60224e+06	1.08412e+06	568070	309363	809503	584699	113373	1.18541	0.19284	0.299569	4.56192	2.18964	up
Wchn002309	3,4-Di-O-Galloyl-D-Glucose*	3,4-二-O-没食子酰基-β-D-葡萄糖*	Phenolic acids	酚酸类	Phenolic acids	酚酸类	C20H20O14	1	-	4.13562e+06	4.15329e+06	4.06156e+06	1.47023e+06	820351	3.80197e+06	524919	2.03839e+06	975380	1.17248	0.00365587	0.0257187	2.56467	1.35877	up
Zmgn003633	12-Oxo-10E-Dodecenoic Acid	12-氧-10E-十二碳烯酸	Lipids	脂质	Free fatty acids	游离脂肪酸	C12H20O3	3	65410-38-0	7887.76	8934.72	8243.02	22977	24142.2	17447.2	16352.4	25451.9	26428	1.58028	0.000408126	0.00804899	0.377496	-1.40547	down
mws1015	Esculin (6,7-Dihydroxycoumarin-6-O-glucoside)*	秦皮甲素; 6,7-二羟基香豆素-6-O-葡萄糖苷*	Lignans and Coumarins	木脂素和香豆素	Coumarins	香豆素	C15H16O9	3	531-75-9	1.73382e+06	968438	1.32411e+06	360694	507172	566381	393777	900234	480219	1.38206	0.0534757	0.128942	2.50983	1.32759	up
Zmhn001793	6-O-Caffeoyl-D-glucose*	6-O-咖啡酰-D-葡萄糖*	Phenolic acids	酚酸类	Phenolic acids	酚酸类	C15H18O9	3	-	518734	1.25864e+06	870914	367615	110501	272132	226404	239469	141562	1.43205	0.087295	0.176406	3.90119	1.96391	up
pmn001420	1-O-Caffeoyl-β-D-glucose*	1-O-咖啡酰-β-D-葡萄糖*	Phenolic acids	酚酸类	Phenolic acids	酚酸类	C15H18O9	3	14364-08-0	518734	1.25864e+06	870914	367615	110501	272132	226404	239469	141562	1.43205	0.087295	0.176406	3.90119	1.96391	up
MWSmce486	Manninotriose	甘露三糖	Others	其它类	Saccharides	糖类	C18H32O16	3	13382-86-0	21097.4	14653.3	17517.9	37710.5	57145.9	16095.9	84792.3	36231.5	37213.3	1.07879	0.0362191	0.0987555	0.395771	-1.33726	down
Zmyn004714	12-Hydroxyoctadec-9-Enoic Acid; Ricinoleic acid	12-羟基十八碳-9-烯酸; 蓖麻油酸	Lipids	脂质	Free fatty acids	游离脂肪酸	C18H34O3	2	141-22-0	24916.2	43142	33348.5	109437	138696	61621.6	60707.6	64752.4	101109	1.39524	0.00694036	0.0362362	0.378155	-1.40295	down
Lmxn008846	Hydroxydihydrobovolide*	羟基二氢博伏内酯*	Others	其它类	Lactones	内酯类化合物	C11H18O3	1	-	119584	101541	108351	54852.3	48618.3	62246.7	35144.6	73253.7	30218.1	1.38668	0.000268922	0.00625461	2.16523	1.11452	up
Hmln008119	Robinlin	Robinlin	Terpenoids	萜类	Monoterpenoids	倍萜	C11H18O3	3	-	119584	101541	108351	54852.3	48618.3	62246.7	35144.6	73253.7	30218.1	1.38668	0.000268922	0.00625461	2.16523	1.11452	up
Lmfn004769	Quercetin-3-O-(4''-O-galloyl)arabinoside	槲皮素-3-O-(4''-O-没食子酰)阿拉伯糖苷	Flavonoids	黄酮	Flavonols	黄酮醇	C27H22O15	3	-	2.69008e+07	2.86208e+07	2.72056e+07	9.38032e+06	6.60011e+06	2.53647e+07	3.97648e+06	2.70706e+07	7.44736e+06	1.00703	0.0181027	0.0642537	2.07234	1.05126	up
pme2761	4-Hydroxy-2-oxoglutaric acid	4-羟基-2-酮戊二酸	Organic acids	有机酸	Organic acids	有机酸	C5H6O6	3	1187-99-1	1.22851e+06	1.10036e+06	1.14115e+06	3.28362e+06	2.8436e+06	1.39676e+06	3.65717e+06	1.96093e+06	2.55758e+06	1.29196	0.00768795	0.03812	0.44205	-1.17772	down
Lmsn002887	1-O-Caffeoyl-β-D-xylose	1-O-咖啡酰-β-D-木糖	Phenolic acids	酚酸类	Phenolic acids	酚酸类	C14H16O8	3	-	246843	124966	182187	408540	1.02756e+06	444358	918232	475588	759894	1.43295	0.00539763	0.031323	0.274651	-1.86433	down
Ladn001032	6-(5-Carboxy-2,3-Dihydroxyphenoxy)-3,4,5-Trihydroxyoxane-2-Carboxylic Acid	6-(5-羧基-2,3-二羟基苯氧基)-3,4,5-三羟基氧烷-2-羧酸	Phenolic acids	酚酸类	Phenolic acids	酚酸类	C13H14O11	3	-	302412	342938	316221	69899.9	43850.7	208463	72871.3	119906	54797.1	1.37523	0.000107532	0.00391744	3.37519	1.75497	up
pmn001610	Eicosadienoic acid*	二十碳二烯酸*	Lipids	脂质	Free fatty acids	游离脂肪酸	C20H36O2	1	5598-38-9	13869.7	35211.4	24049.7	127842	61844.5	34165.2	103392	40656.1	136388	1.22413	0.0207329	0.0695427	0.290036	-1.7857	down
Wchn003545	3-Hydroxy-5-Methoxyphenyl-6-O-Galloyl-Beta-D-Galactopyranoside*	3-羟基-5-甲氧基苯基-6-O-没食子酰基-葡萄糖苷*	Others	其它类	Others	其它	C20H22O12	1	-	935256	810361	855352	176078	90112.3	373783	151613	259241	62614.2	1.42893	1.17191e-05	0.0019212	4.67195	2.22402	up
mws2104	D-Pinitol*	D-松醇*	Others	其它类	Saccharides	糖类	C7H14O6	3	10284-63-6	835715	1.02685e+06	912656	2.95157e+06	2.94422e+06	1.28768e+06	1.76735e+06	2.13895e+06	4.18079e+06	1.36481	0.0118206	0.0494587	0.363473	-1.46008	down
Wdzn000513	methyl alpha-D-fructofuranoside*	甲基呋喃果糖苷*	Others	其它类	Saccharides	糖类	C7H14O6	3	-	835715	1.02685e+06	912656	2.95157e+06	2.94422e+06	1.28768e+06	1.76735e+06	2.13895e+06	4.18079e+06	1.36481	0.0118206	0.0494587	0.363473	-1.46008	down
Lmqn000780	Uridine 5'-diphospho-N-acetylglucosamine	尿苷二磷酸乙酰葡萄糖胺	Nucleotides and derivatives	核苷酸及其衍生物	Nucleotides and derivatives	核苷酸及其衍生物	C17H27N3O17P2	3	528-04-1	8873.92	12973.7	10705.3	38350.6	60468.3	32113.8	127797	28548.5	24877.9	1.31905	0.049789	0.122625	0.208569	-2.26141	down
Wayn000918	Isocitric acid-1-O-diglucoside	异柠檬酸 1-O-二葡萄糖苷	Organic acids	有机酸	Organic acids	有机酸	C18H28O17	3	-	19379.9	22020.9	20286.4	18122.6	67704.8	34506.8	46399.1	34595.5	98054.7	1.09829	0.0544066	0.130327	0.412094	-1.27895	down
mws1155	D-Mannitol*	D-甘露醇*	Others	其它类	Saccharides	糖类	C6H14O6	1	69-65-8	261275	271956	261283	1.87269e+06	4.61064e+06	2.5442e+06	4.5672e+06	1.31209e+06	4.33601e+06	1.56288	0.00455216	0.0288249	0.0825776	-3.59811	down
pme2237	Dulcitol*	半乳糖醇*	Others	其它类	Saccharides	糖类	C6H14O6	1	608-66-2	261275	271956	261283	1.87269e+06	4.61064e+06	2.5442e+06	4.5672e+06	1.31209e+06	4.33601e+06	1.56288	0.00455216	0.0288249	0.0825776	-3.59811	down
MWS1983	Maltitol	麦芽糖醇	Others	其它类	Saccharides	糖类	C12H24O11	2	585-88-6	55646.9	69476.2	61310.4	109874	288301	75149.6	232276	71239	192827	1.08309	0.041942	0.109033	0.384531	-1.37883	down
mws0943	1,4-Dihydro-1-Methyl-4-oxo-3-pyridinecarboxamide	1,4-二氢-1-甲基-4-氧代-3-吡啶甲酰胺	Alkaloids	生物碱	Pyridine alkaloids	吡啶类生物碱	C7H8N2O2	3	769-49-3	68777.4	189043	126332	750158	1.29042e+06	1.10897e+06	890562	769498	1.26093e+06	1.60383	0.000137966	0.00439748	0.126563	-2.98208	down
MWS1709	D-Malic acid*	D-苹果酸*	Organic acids	有机酸	Organic acids	有机酸	C4H6O5	1	636-61-3	5.45789e+07	3.91176e+07	4.59113e+07	1.17072e+07	8.24872e+06	1.1387e+07	1.65128e+07	1.79784e+07	9.13019e+06	1.56009	0.00962958	0.0437754	3.72464	1.8971	up
Lmbn000198	3-Dehydro-L-Threonic Acid	3-脱氢-L-苏糖酸	Others	其它类	Saccharides	糖类	C4H6O5	1	-	5.45789e+07	3.91176e+07	4.59113e+07	1.17072e+07	8.24872e+06	1.1387e+07	1.65128e+07	1.79784e+07	9.13019e+06	1.56009	0.00962958	0.0437754	3.72464	1.8971	up
pme1730	D-Erythronolactone	D-赤酮酸内酯	Organic acids	有机酸	Organic acids	有机酸	C4H6O4	3	15667-21-7	1.17584e+06	924645	1.02924e+06	2.87192e+06	2.99728e+06	1.19995e+06	2.9058e+06	1.57356e+06	1.92395e+06	1.2055	0.0120593	0.0499875	0.46461	-1.10591	down
mws0976	β-Pseudouridine	β-假尿苷	Nucleotides and derivatives	核苷酸及其衍生物	Nucleotides and derivatives	核苷酸及其衍生物	C9H12N2O6	3	1445-07-4	68414.3	38541.9	52408.5	92066.7	139720	106791	171057	163383	99578.8	1.41252	0.00241189	0.0200824	0.412543	-1.27738	down
Lmmn009550	3-Oxo-9,19-cyclolanost-24-en-26-oic acid (Mangiferonic acid)*	3-氧代-9,19-环羊毛甾-24-烯-26-酸 (杧果酮酸)*	Terpenoids	萜类	Triterpene	三萜	C30H46O3	1	13878-90-5	5772.39	12447	8927.52	81909.8	93270.2	49264.6	127108	34675.2	53409.6	1.51022	0.00551943	0.0317488	0.123497	-3.01745	down
Wasn001446	Glucosyl 6-methylhept-6-ene-1,2,3,4,5-pentaol	葡萄糖基 6-甲基庚-6-烯-1,2,3,4,5-戊醇	Others	其它类	Others	其它	C14H26O10	3	-	1.01766e+06	1.44414e+06	1.20628e+06	450597	279143	563378	613625	626428	558098	1.42005	0.0160921	0.0598253	2.37319	1.24683	up
pmn001421	3-O-p-Coumaroylquinic acid	3-O-对香豆酰奎宁酸	Phenolic acids	酚酸类	Phenolic acids	酚酸类	C16H18O8	3	87099-71-6	1.50254e+06	2.1439e+06	1.78676e+06	551255	523700	593902	482395	321350	612690	1.55948	0.0158352	0.0591158	3.522	1.8164	up
Zbqn001667	Prolylhydroxyproline	脯氨酸羟基脯氨酸	Amino acids and derivatives	氨基酸及其衍生物	Amino acids and derivatives	氨基酸及其衍生物	C10H16N2O4	3	18684-24-7	117917	125461	119256	168803	300515	244901	255730	341707	214675	1.46764	0.00298837	0.0224797	0.475171	-1.07348	down
Wasyqn1008	Dimethylglyceric Acid Glucoside	二甲基甘油酸葡萄糖苷	Organic acids	有机酸	Organic acids	有机酸	C11H20O9	2	-	543683	449536	486678	187164	77410.6	103875	237548	250834	73872.2	1.40032	0.000143428	0.00439748	3.18017	1.6691	up
pmn001681	1-(4-Methoxyphenyl)-1-propanol	1-(4-甲氧苯基)-1-丙醇	Phenolic acids	酚酸类	Phenolic acids	酚酸类	C10H14O2	3	5349-60-0	98264	66657.7	80811.6	226523	216054	136452	154155	120326	184392	1.38728	0.00269544	0.0212317	0.47352	-1.0785	down
HJN054	Secoisolariciresinol-9'-O-xyloside	开环异落叶松脂素-9'-O-木糖苷	Lignans and Coumarins	木脂素和香豆素	Lignans	木脂素	C25H34O10	3	-	199360	176026	183939	49565.5	45739.9	77576.3	66037.1	94933.9	50409.1	1.52143	1.54589e-05	0.00238522	2.91117	1.5416	up
Zmdn007764	isoemodin	异大黄素	Quinones	醌类	Anthraquinone	蒽醌	C15H10O5	3	-	26509.9	17541.6	21585.2	928908	643847	229291	146270	470326	883257	1.54005	0.0107912	0.047234	0.0397569	-4.65265	down
Zahn007990	5-hydroxy-3,4-dimethyl-5-pentylfuran-2(5H)-one*	5-羟基-3,4-二甲基-5-戊基呋喃-2(5H)-酮*	Others	其它类	Lactones	内酯类化合物	C11H18O3	1	-	170700	146432	155395	73163	64846.5	77788.1	49104.9	103131	54570.4	1.46767	0.000146597	0.00439748	2.23626	1.16109	up
Lazn006616	Buddlenol F	Buddlenol F	Lignans and Coumarins	木脂素和香豆素	Lignans	木脂素	C32H38O12	3	97399-83-2	184181	157752	167547	75240.1	56012.9	99707.6	61490.8	119408	94606.6	1.36517	0.000305619	0.00657082	2.0119	1.00856	up
MWStz635	methyl-ophiopogonone A	甲基麦冬黄酮A	Flavonoids	黄酮	Other Flavonoids	其它类黄酮	C19H16O6	2	74805-90-6	7941.99	10174.1	8876.86	58959.7	23640	551166	22208.4	67098.2	69174.6	1.2315	0.204044	0.310265	0.0681426	-3.8753	down
Lakn002165	Protocatechuic acid glucosyl xyloside*	原儿茶酸葡萄糖基木糖苷*	Phenolic acids	酚酸类	Phenolic acids	酚酸类	C18H24O13	1	-	3.63141e+06	3.10621e+06	3.30144e+06	1.08346e+06	840523	696551	1.3401e+06	1.31311e+06	917018	1.57728	0.000237092	0.00592278	3.24324	1.69744	up
Waptn02053	5-{[2-O-(beta-d-apiofuranosyl)-beta-d-glucopyranosyl]oxy}-2-hydroxybenzoic acid*	5-{[2-O-芹糖基葡萄糖苷]氧基}-2-羟基苯甲酸*	Phenolic acids	酚酸类	Phenolic acids	酚酸类	C18H24O13	1	-	3.63141e+06	3.10621e+06	3.30144e+06	1.30837e+06	840523	696551	1.3401e+06	1.31311e+06	917018	1.56559	0.000172423	0.00481134	3.12955	1.64595	up
Wasn002095	3-O-(3-O-Methylgalloyl) Quinic acid	3-O-(3-O-甲基没食子酰基)奎尼酸	Phenolic acids	酚酸类	Phenolic acids	酚酸类	C15H18O10	3	-	262234	191405	222283	71497.8	63463.6	149757	66139.3	138899	83526.6	1.34857	0.00560296	0.0318797	2.35807	1.23761	up
Lmgn010741	2α,3α,23-Trihydroxyurs-12,20(30)-dien-28-oic acid*	2α,3α,23-三羟基熊果-12,20(30)-二烯-28-酸*	Terpenoids	萜类	Triterpene	三萜	C30H46O5	1	143839-01-4	7616.29	24947.2	15956.1	437364	777466	250380	653907	288875	384553	1.59277	0.00321801	0.0233172	0.0347493	-4.84687	down
Waln011704	1-(2,3-dihydroxypropoxy)-3-(((2-(dimethylamino)ethoxy)(hydroxy)phosphoryl)oxy)propan-2-yl (Z)-14-Octadecenoic Acid	1-(2,3-二羟基丙氧基)-3-(((2-(二甲基氨基)乙氧基)(羟基)磷酰基)氧基)丙-2-基 (Z)-14-十八碳烯酸	Lipids	脂质	LPE	溶血磷脂酰乙醇胺	C28H56NO9P	1	-	35980.9	31661	33144.5	221658	149846	239256	91456.7	30295.1	697825	1.1462	0.0892451	0.178852	0.140927	-2.82698	down
Lmsn002288	1-O-Caffeoyl-(6-O-glucosyl)-β-D-glucose	1-O-咖啡酰-6-O-葡萄糖基-β-D-葡萄糖	Phenolic acids	酚酸类	Phenolic acids	酚酸类	C21H28O14	3	-	1.28201e+06	1.28769e+06	1.25916e+06	419741	316180	606690	444967	761837	292963	1.45098	9.77804e-05	0.00366397	2.69413	1.42982	up
mws0097	Pinoresinol*	松脂醇*	Lignans and Coumarins	木脂素和香豆素	Lignans	木脂素	C20H22O6	1	487-36-5	5.97296e+06	7.87699e+06	6.78648e+06	2.83399e+06	2.04447e+06	4.99443e+06	2.87346e+06	4.08871e+06	3.24127e+06	1.34568	0.00530115	0.0313124	2.0558	1.0397	up
Wasn002962	Methoxyterephthalic acid O-(6''-O-Galloyl)Glucoside	甲氧基对苯二甲酸 O-(6''-O-没食子酰基)葡萄糖苷	Phenolic acids	酚酸类	Phenolic acids	酚酸类	C22H22O14	3	-	364107	336179	343140	137960	88692.3	176217	74460.1	196383	53360.6	1.36486	9.47057e-05	0.00365313	2.87021	1.52116	up
Lmmn013100	Linolelaidic acid ethyl ester*	亚油酸乙酯*	Lipids	脂质	Free fatty acids	游离脂肪酸	C20H36O2	1	544-35-4	27666.4	35211.4	30810.1	127842	163248	80670.5	103392	40656.1	136388	1.35889	0.00715724	0.0365954	0.287299	-1.79937	down
Lcsn006335	2-Hydroxymyristic acid	2-羟基肉豆蔻酸	Lipids	脂质	Free fatty acids	游离脂肪酸	C14H28O3	1	2507-55-3	16192.6	23707	19550.8	58563.6	61983.7	41737.6	64621	51568.3	43877.7	1.54637	0.000133952	0.00439196	0.368854	-1.43888	down
Wasn005621	Glucosyl 9-hydroxy-3-methyldec-2-enoic acid	葡萄糖基 9-羟基-3-甲基癸-2-烯酸	Terpenoids	萜类	Monoterpenoids	倍萜	C17H30O8	3	-	844793	531337	674304	316142	139981	238754	286101	399502	149966	1.40804	0.0255091	0.0794999	2.67952	1.42198	up
mws1003	Laricitrin	西伯利亚落叶松黄酮	Flavonoids	黄酮	Flavonols	黄酮醇	C16H12O8	3	53472-37-0	54917.6	81814.6	66998.8	145039	167333	213316	195098	227277	197045	1.59421	6.43013e-05	0.00312167	0.355828	-1.49075	down
ZBN0161	Casuariin*	木麻黄鞣质*	Tannins	鞣质	Tannin	鞣质	C34H24O22	1	79786-04-2	8.17815e+06	8.56917e+06	8.20619e+06	1.56972e+06	669030	1.76564e+06	957117	2.34371e+06	666877	1.52744	1.5432e-07	0.000386152	6.26021	2.64621	up
Lmpn006208	8-Methoxykaempferol-7-O-rhamnoside	8-甲氧基山柰酚-7-O-鼠李糖苷	Flavonoids	黄酮	Flavonols	黄酮醇	C22H22O11	3	-	3.34891e+06	5.47373e+06	4.3231e+06	1.59186e+06	1.15743e+06	3.378e+06	723710	2.95397e+06	950286	1.16161	0.0248516	0.0785372	2.44453	1.28955	up
Zbkn010407	Purpurin 1-methyl ether	红紫素1-甲醚	Quinones	醌类	Anthraquinone	蒽醌	C15H10O5	2	94099-66-8	6526.91	3167.59	4750.31	184763	136435	44387.2	34006.8	105796	192478	1.53545	0.00998375	0.0448251	0.0413971	-4.59433	down
Lmmn001294	Koaburaside	3,5-二甲氧基-4-羟基苯酚-1-O-葡萄糖苷	Others	其它类	Others	其它	C14H20O9	3	41653-73-0	341171	196048	263237	105717	82505.9	182128	110852	113229	140982	1.38097	0.0620731	0.142199	2.17689	1.12227	up
Jmwn002117	2,6-dimethoxybenzene-1,4-diol 1-O-β-D-glucopyranoside	2,6-二甲氧基-1,4-苯二醇-1-O-β-D-吡喃葡萄糖苷	Phenolic acids	酚酸类	Phenolic acids	酚酸类	C14H20O9	3	-	341171	196048	263237	110812	82505.9	183187	107022	113229	140982	1.37953	0.0622828	0.142555	2.17003	1.11771	up
Lmrn001951	2-Hydroxy-3-(4-Hydroxyphenyl)Propanoic Acid	2-羟基-(4-羟基苯基)丙酸	Phenolic acids	酚酸类	Phenolic acids	酚酸类	C9H10O4	3	23508-35-2	25925.1	39723.1	32167.6	109946	134810	241440	88857.5	55990	146246	1.42045	0.013109	0.0524785	0.251684	-1.99031	down
Waqkn02083	Epigallocatechin-(4beta->8)-catechin	表没食子儿茶素-(4beta->8)-儿茶素	Tannins	鞣质	Proanthocyanidins	原花青素	C30H26O13	3	-	197325	88848.3	140225	25628.6	37884.3	80350.9	37063.4	69770.5	27930.5	1.33177	0.0816271	0.169523	3.06069	1.61386	up
Zmdn011161	Chrysophanol-9-anthrone	大黄酚-9-蒽酮	Quinones	醌类	Anthraquinone	蒽醌	C15H12O3	3	491-58-7	608090	722320	651901	1.57152e+06	2.03658e+06	910674	2.0079e+06	751315	1.49661e+06	1.20601	0.0143358	0.0556507	0.451829	-1.14615	down
MWSslk248	Pedunculoside	长梗冬青苷	Terpenoids	萜类	Triterpene Saponin	三萜皂苷	C36H58O10	2	42719-32-4	7.31372e+06	5.64659e+06	6.35055e+06	2.63535e+06	1.60445e+06	2.73501e+06	1.7913e+06	3.05094e+06	1.42412e+06	1.51311	0.0030396	0.0226502	2.91679	1.54438	up
Lmbn003524	9-Oxononanoic acid	9-氧代壬酸	Lipids	脂质	Free fatty acids	游离脂肪酸	C9H16O3	3	2553-17-5	17174.7	21848.9	19121.6	33670.2	42829.2	21471.9	23707.4	75067.3	65557.6	1.12583	0.0430202	0.110832	0.443343	-1.17351	down
Lmyn000716	2-O-Galloylmucic acid	2-O-没食子酰基粘酸	Phenolic acids	酚酸类	Phenolic acids	酚酸类	C13H14O12	3	-	175940	228054	197957	93897.5	60123.8	147611	45327.4	65853.8	36140.8	1.3373	0.00126085	0.0141334	2.68157	1.42308	up
mws0823	3-Methyl-2-Oxobutanoic acid	3-甲基-2-氧代-丁酸	Organic acids	有机酸	Organic acids	有机酸	C5H8O3	3	759-05-7	37032.8	22095.7	28973	75084.4	103981	97028.6	66195.4	66658.6	93754.6	1.54529	0.000252904	0.00608594	0.350512	-1.51247	down
WaYn002403	Hexanoylglucose	己酰葡萄糖	Lipids	脂质	Free fatty acids	游离脂肪酸	C12H22O7	3	-	269194	183558	221848	553578	593272	493258	492477	420458	798839	1.51803	0.000958368	0.0130249	0.40252	-1.31287	down
Hmtn001288	Methyl 2,4-dihydroxyphenylacetate*	2,4-二羟基苯乙酸甲酯*	Phenolic acids	酚酸类	Phenolic acids	酚酸类	C9H10O4	3	67828-42-6	17526.8	35128.7	25801.2	109667	95543.1	188393	72470.5	48636.7	116421	1.43301	0.00884579	0.0414572	0.248623	-2.00797	down
mws0096	Piperitol	薄荷烯醇	Lignans and Coumarins	木脂素和香豆素	Lignans	木脂素	C20H20O6	2	52151-92-5	16565.9	25465.6	20595.4	264971	534484	167028	231866	394104	5.71032e+06	1.42957	0.241314	0.349301	0.0171515	-5.86552	down
Lmsn011870	Niga-Ichigoside F1; Nigaichigoside F1	苦莓苷 F1	Terpenoids	萜类	Triterpene Saponin	三萜皂苷	C36H58O11	3	95262-48-9	61921.3	29776.2	44931.8	19394.8	17873.8	11922.7	19846.5	15549.3	8011.47	1.45704	0.0777251	0.165213	2.951	1.56121	up
pmf0297	1-Eicosanol	正二十醇	Lipids	脂质	Free fatty acids	游离脂肪酸	C20H42O	3	629-96-9	28319.1	42857.6	34876.6	111372	118898	57884.4	62883.6	59763.4	84851.1	1.37388	0.00665733	0.0354202	0.427934	-1.22454	down
pmf0348	2,6-Dimethyl-7-octene-2,3,6-triol	2,6-二甲基-7-辛烯-2,3,6-三醇	Terpenoids	萜类	Monoterpenoids	倍萜	C10H20O3	3	73815-21-1	352975	347909	343433	571291	787499	655898	504352	1.215e+06	714014	1.39747	0.0124866	0.0510957	0.469561	-1.09061	down
Sasn009432	9,10-Dihydroxystearic Acid	9,10-二羟基硬脂酸	Lipids	脂质	Free fatty acids	游离脂肪酸	C18H36O4	1	-	126666	193611	156935	1.327e+06	1.36151e+06	478691	553813	925821	569630	1.48536	0.0070565	0.0363395	0.182963	-2.45037	down
mws1659	Emodin	大黄素	Quinones	醌类	Anthraquinone	蒽醌	C15H10O5	1	518-82-1	31362.9	13935.4	22196.2	891899	646581	203226	141331	463999	886964	1.52046	0.0116999	0.0493204	0.0417406	-4.58241	down
mws0668	Xanthosine	黄苷	Nucleotides and derivatives	核苷酸及其衍生物	Nucleotides and derivatives	核苷酸及其衍生物	C10H12N4O6	3	146-80-5	1.30167e+07	8.09134e+06	1.03429e+07	2.40915e+07	3.11845e+07	2.06551e+07	3.11306e+07	2.72012e+07	2.674e+07	1.53855	0.00021733	0.00558644	0.390688	-1.35591	down
Lmfn001062	2,4,6-Tri-O-galloyl-D-glucose	2,4,6-三-O-没食子酰-D-葡萄糖	Phenolic acids	酚酸类	Phenolic acids	酚酸类	C27H24O18	1	108043-99-8	605029	668720	624137	160572	91596.4	662507	120952	301726	233676	1.12941	0.00692556	0.0362362	2.4161	1.27268	up
Lmfn001209	1,3,6-Tri-O-galloyl-β-D-glucose*	1,3,6-三-O-没食子酰-β-D-葡萄糖*	Phenolic acids	酚酸类	Phenolic acids	酚酸类	C27H24O18	1	18483-17-5	632077	796896	700197	151061	105743	499328	151191	267473	219542	1.32736	0.000508994	0.0087835	3.05402	1.61071	up
Lmsn003088	1,4,6-Tri-O-galloyl-β-D-glucose*	1,4,6-三-O-没食子酰-β-D-葡萄糖*	Phenolic acids	酚酸类	Phenolic acids	酚酸类	C27H24O18	1	94513-58-3	606445	686003	633300	222876	106037	627592	112060	293337	238118	1.15561	0.00400232	0.0271401	2.40716	1.26733	up
Zmdn003203	1,2,6-Tri-O-galloyl-β-D-glucose*	1,2,6-三-O-没食子酰-β-D-葡萄糖*	Phenolic acids	酚酸类	Phenolic acids	酚酸类	C27H24O18	1	79886-49-0	668894	659506	650916	195750	105633	586585	134028	305585	214252	1.22665	0.00243332	0.0200824	2.56749	1.36036	up
mws0906	Coniferin	松柏苷	Phenolic acids	酚酸类	Phenolic acids	酚酸类	C16H22O8	3	531-29-3	494159	1.19982e+06	830052	345138	82781.3	192263	179213	204517	83795.8	1.43066	0.0784606	0.166238	4.64102	2.21444	up
Yaan002980	2,3-di-O-galloyl--d-glucose	2,3-二-O-没食子酰基-β-D-葡萄糖	Phenolic acids	酚酸类	Phenolic acids	酚酸类	C20H20O14	2	-	5.01185e+06	3.12748e+06	3.98827e+06	2.10365e+06	904592	3.96372e+06	1.46867e+06	2.28247e+06	1.29046e+06	1.15111	0.0361377	0.0987125	2.01898	1.01363	up
Lmcn004052	Buddlenol D	醉鱼草醇 D	Phenolic acids	酚酸类	Phenolic acids	酚酸类	C33H40O13	3	97465-75-3	983236	663554	806927	391105	210968	420820	209423	452212	370420	1.38143	0.0198497	0.0679711	2.38811	1.25587	up
MWSslk138	2,3,4-Trihydroxybenzoic acid	2,3,4-三羟基苯甲酸	Phenolic acids	酚酸类	Phenolic acids	酚酸类	C7H6O5	3	610-02-6	77434.7	127934	100631	172764	258129	279301	252975	287368	370035	1.53331	0.000813463	0.0117823	0.377644	-1.4049	down
pme0434	Procyanidin B2	原花青素 B2	Tannins	鞣质	Proanthocyanidins	原花青素	C30H26O12	2	29106-49-8	432078	304656	361000	124549	90767.3	327151	80874.4	85203.5	114002	1.31042	0.00529966	0.0313124	2.66911	1.41636	up
Zmyn004449	9-Hydroxy-12-oxo-10(E),15(Z)-octadecadienoic acid	9-羟基-12-氧代-10(E),15(Z)-十八碳二烯酸	Lipids	脂质	Free fatty acids	游离脂肪酸	C18H30O4	2	-	95752.4	100407	96118.1	39347.3	25165.4	23058.9	19214.5	28235.4	34790.4	1.56171	2.94435e-07	0.000386152	3.44236	1.7834	up
Lcsn000650	Rubuside I	悬钩子苷 I	Terpenoids	萜类	Triterpene Saponin	三萜皂苷	C36H58O10	3	-	5.33984e+06	5.32233e+06	5.22447e+06	2.74113e+06	1.5236e+06	2.98971e+06	1.82993e+06	3.16775e+06	1.56164e+06	1.42931	0.000166454	0.00469471	2.30012	1.20171	up
MWSmce134	3-Oxolup-20(29)-en-28-oic acid (Betulonic acid)*	3-羰基羽扇豆-20(29)-烯-28-酸 (白桦脂酮酸)*	Terpenoids	萜类	Triterpene	三萜	C30H46O3	1	4481-62-3	7365.1	12097.4	9536.63	71793	81694.3	47136.7	122774	33222.7	55208.9	1.51492	0.0058527	0.032663	0.140831	-2.82796	down
Wmzn002116	3,5-Dicaffeoylquinic acid	3,5-二咖啡酰奎尼酸	Phenolic acids	酚酸类	Phenolic acids	酚酸类	C25H24O12	3	-	610105	615883	600734	60665	83042.9	214070	79171.1	348873	107649	1.3486	0.000154241	0.00444587	4.08905	2.03176	up
WaYn011395	2-(2,3-dihydroxypropoxy)-3-(((2-(dimethylamino)ethoxy)(hydroxy)phosphoryl)oxy)propan-2-yl (Z)-14-Octadecenoic Acid	2-(2,3-二羟基丙氧基)-3-(((2-(二甲基氨基)乙氧基)(羟基)磷酰基)氧基)丙-2-基 (Z)-14-十八碳烯酸	Lipids	脂质	LPE	溶血磷脂酰乙醇胺	C28H56NO9P	1	-	41128	39639.8	39576.2	219793	163263	232115	89765.2	36106.1	694541	1.12491	0.0929887	0.182704	0.167659	-2.5764	down
Lmbn001162	Esculetin-7-O-glucoside*	秦皮乙素-7-O-葡萄糖苷*	Lignans and Coumarins	木脂素和香豆素	Coumarins	香豆素	C15H16O9	3	-	1.91163e+06	894458	1.37498e+06	400829	469984	490999	348640	754373	448360	1.44644	0.0854001	0.174635	2.87044	1.52127	up
Lmsn001477	1-O-Galloyl-4,6-(S)-HHDP-β-D-glucose	1-O-没食子酰-4,6-(S)-六羟基二苯甲酰基-β-D-葡萄糖	Phenolic acids	酚酸类	Phenolic acids	酚酸类	C27H22O18	1	-	2.75491e+06	4.90436e+06	3.75304e+06	1.19767e+06	426816	779588	509570	1.42542e+06	364920	1.45702	0.0314386	0.0909667	4.85218	2.27863	up
MWStz352	3-Galloylquinic acid	3-没食子酰基奎宁酸	Phenolic acids	酚酸类	Phenolic acids	酚酸类	C14H16O10	1	17365-11-6	8.31062e+06	9.42699e+06	8.69143e+06	2.10541e+06	1.5238e+06	6.16925e+06	2.20223e+06	3.07767e+06	1.89624e+06	1.39179	0.000148614	0.00439748	3.11395	1.63875	up
Zjbn102536	2,7-Dihydroxy-4-methoxy-9,10-dihydrophenanthrene; Coelonin	2,7-二羟基-4-甲氧基-9,10-二氢菲	Quinones	醌类	PhenAnthraquinones	菲醌	C15H14O3	2	82344-82-9	90638.8	56835.6	72262.4	96580.1	136644	149435	178054	239830	142041	1.34801	0.00709334	0.0363395	0.466244	-1.10084	down
Zbsn007580	Syringetin; 3,5,7,4'-Tetrahydroxy-3',5'-dimethoxyflavone	丁香亭; 3,5,7,4'-四羟基-3',5'-二甲氧基黄酮	Flavonoids	黄酮	Flavonols	黄酮醇	C17H14O8	3	4423-37-4	208662	262131	230689	333699	532920	523196	678211	583440	858100	1.46785	0.00386361	0.0266691	0.399754	-1.32282	down
Lmln001597	Valolaginic acid	鞣花素酸	Tannins	鞣质	Tannin	鞣质	C41H30O28	2	60263-26-5	9.23002e+06	1.20461e+07	1.04253e+07	3.15884e+06	1.52804e+06	4.97011e+06	1.65333e+06	5.53624e+06	1.68156e+06	1.36218	0.000902736	0.0124625	3.42199	1.77483	up
Lmyn012331	Octadec-6-enoic acid; Petroselinic acid*	十八碳-6-烯酸; 岩芹酸*	Lipids	脂质	Free fatty acids	游离脂肪酸	C18H34O2	1	593-39-5	1.7641e+06	2.18794e+06	1.9365e+06	4.08664e+06	4.67983e+06	3.76423e+06	4.11924e+06	3.04017e+06	4.5924e+06	1.55235	0.000149209	0.00439748	0.485002	-1.04394	down
Lcsn000653	Niga-ichigoside F3	苦莓苷 F3	Terpenoids	萜类	Triterpene Saponin	三萜皂苷	C38H60O12	3	-	3.84883e+06	3.20822e+06	3.45796e+06	1.34999e+06	851360	2.24341e+06	881031	1.91977e+06	509008	1.31357	0.000295538	0.00645996	2.71195	1.43933	up
Wbtn007675	Calyxanthone*	Calyxanthone*	Flavonoids	黄酮	Other Flavonoids	其它类黄酮	C15H10O6	1	98973-45-6	1.051e+06	1.27861e+06	1.14151e+06	2.21094e+06	2.96632e+06	1.50311e+06	1.78131e+06	2.75599e+06	3.29098e+06	1.38522	0.00626487	0.034036	0.47849	-1.06344	down
MWS1848	Phenyl acetate	乙酸苯酯	Phenolic acids	酚酸类	Phenolic acids	酚酸类	C8H8O2	3	122-79-2	17825.9	28368.3	22635.2	80160.7	72879.5	48792.5	29690.4	53404.9	41639.5	1.32115	0.00849655	0.0404946	0.421532	-1.24629	down
Lmmn004685	Nectandrin B	甘密树皮素 B	Lignans and Coumarins	木脂素和香豆素	Lignans	木脂素	C20H24O5	3	74683-16-2	4.86325e+06	6.82014e+06	5.72486e+06	8.63558e+06	1.24439e+07	1.19482e+07	1.49097e+07	1.51744e+07	2.01413e+07	1.47867	0.0028556	0.0218374	0.418201	-1.25773	down
mws0470	Methylmalonic acid*	甲基丙二酸*	Organic acids	有机酸	Organic acids	有机酸	C4H6O4	1	516-05-2	3.57286e+07	1.95842e+07	2.71033e+07	1.55916e+07	9.61971e+06	1.06104e+07	1.15702e+07	1.98342e+07	1.27514e+07	1.36381	0.080827	0.168588	2.06098	1.04333	up
mws0192	Succinic acid*	琥珀酸*	Organic acids	有机酸	Organic acids	有机酸	C4H6O4	1	110-15-6	3.57286e+07	1.95842e+07	2.71033e+07	1.55916e+07	9.61971e+06	1.06104e+07	1.15702e+07	1.98342e+07	1.27514e+07	1.36381	0.080827	0.168588	2.06098	1.04333	up
Lczn000058	6-O-Galloyl-1-O-vanilloyl-β-D-glucose	6-O-没食子酰基-1-O-香草酰基-β-D-葡萄糖	Phenolic acids	酚酸类	Phenolic acids	酚酸类	C21H22O13	3	-	763928	673482	704331	232539	139005	318438	109550	409627	79395	1.33723	7.95594e-05	0.00350106	3.32425	1.73303	up
Lmqn009304	5-Hydroxy-7,4'-dimethoxy-6,8-dimethylflavone; Eucalyptin	5-羟基-7,4'-二甲氧基-6,8-二甲基黄酮; 桉树素	Flavonoids	黄酮	Flavones	黄酮	C19H18O5	3	3122-88-1	53818.6	44607	48228.6	112938	142810	92969.6	108869	120901	193250	1.53219	0.00243294	0.0200824	0.380062	-1.39569	down
Lmyn001519	L-Malic acid-2-O-gallate	L-苹果酸-2-O-没食子酸酯	Phenolic acids	酚酸类	Phenolic acids	酚酸类	C11H10O9	3	-	1.47897e+06	1.72485e+06	1.56987e+06	631840	420812	1.36734e+06	442925	632201	319171	1.31238	0.000991018	0.0132624	2.50306	1.32369	up
Lmsn003582	1-O-Galloyl-4-O-p-Coumaroyl-β-D-glucose	1-O-没食子酰-4-O-对香豆酰-β-D-葡萄糖	Phenolic acids	酚酸类	Phenolic acids	酚酸类	C22H22O12	3	-	2.23216e+06	3.26068e+06	2.6915e+06	1.22991e+06	317998	1.03942e+06	512777	961725	236067	1.36313	0.00708067	0.0363395	3.80853	1.92924	up
Lmqn012798	Urs-12(13)-en-3-one-28-oic acid*	熊果-12(13)-烯-3-酮-28-羧酸*	Terpenoids	萜类	Triterpene	三萜	C30H46O3	1	-	5870.33	10953.3	8243.59	69437.1	90241.1	46379.9	112955	31827	49082.8	1.51972	0.00518803	0.0310685	0.12536	-2.99585	down
Lmqn006260	2',3',4',5,7-pentahydroxyflavone	2',3',4',5,7-五羟基黄酮	Flavonoids	黄酮	Flavones	黄酮	C15H10O7	3	-	346742	317435	325447	652408	1.13803e+06	1.32151e+06	676661	829597	712294	1.49773	0.0042719	0.0280832	0.371306	-1.42932	down
Ybnn006457	Artocarpanone	桂木二氢黄素	Flavonoids	黄酮	Flavanones	二氢黄酮	C16H14O6	3	-	346742	317435	325447	652408	1.13803e+06	1.32151e+06	676661	829597	712294	1.49773	0.0042719	0.0280832	0.371306	-1.42932	down
Lmyn002530	Carpinusin	鹅耳枥鞣质	Tannins	鞣质	Tannin	鞣质	C41H34O29	1	142543-15-5	307097	448791	370385	130049	58827.1	179294	115817	182307	37040.7	1.32033	0.00816063	0.0393847	3.20267	1.67927	up
MWSslk235	Allitol	蒜糖醇	Others	其它类	Saccharides	糖类	C6H14O6	1	488-44-8	258666	263219	255723	1.66907e+06	3.08729e+06	1.55911e+06	3.0537e+06	936070	3.60892e+06	1.53951	0.00522838	0.0310976	0.111772	-3.16137	down
mws0214	D-Sorbitol	D-山梨糖醇	Others	其它类	Saccharides	糖类	C6H14O6	1	50-70-4	163777	155173	156286	1.36467e+06	2.24435e+06	1.31206e+06	2.71199e+06	745421	2.37239e+06	1.56557	0.00330592	0.0237573	0.0884086	-3.49967	down
Zmpn000095	Sorbitol-6-phosphate	山梨糖醇-6-磷酸	Others	其它类	Saccharides	糖类	C6H15O9P	3	20479-58-7	73879.2	111482	90827.2	420084	476438	274952	566825	257418	245994	1.48638	0.00318282	0.0231904	0.246409	-2.02087	down
mws0396	Elaidic Acid*	反油酸*	Lipids	脂质	Free fatty acids	游离脂肪酸	C18H34O2	1	112-79-8	3.86995e+06	4.80125e+06	4.24889e+06	9.11391e+06	9.94784e+06	8.21304e+06	8.59785e+06	6.67957e+06	9.84678e+06	1.55806	0.000112272	0.00395246	0.493143	-1.01992	down
pme3007	Uridine 5'-diphosphate	尿苷 5'-二磷酸	Nucleotides and derivatives	核苷酸及其衍生物	Nucleotides and derivatives	核苷酸及其衍生物	C9H14N2O12P2	3	27821-45-0	38573.4	37068.5	37064.5	121416	96248.9	288688	60063.6	126116	232843	1.3794	0.0223748	0.073215	0.243591	-2.03747	down
Wmhn007355	Citreorosein	ω-羟基大黄素	Quinones	醌类	Anthraquinone	蒽醌	C15H10O6	1	481-73-2	14733.9	23519.9	18744.4	187057	206209	151113	66916.2	65941.8	148506	1.52148	0.00432383	0.028152	0.138053	-2.8567	down
Zayn005542	Myricetin-3-(2'',3''-digalloyl)rhamnoside	杨梅素-3-O-(2'',3''-二没食子酰)鼠李糖苷	Flavonoids	黄酮	Flavonols	黄酮醇	C35H28O20	3	-	156490	284737	216201	93411.6	58654.4	217800	48978.6	120565	71162.4	1.11698	0.059655	0.1383	2.15348	1.10667	up
mws0437	D-Arabitol*	D-阿拉伯糖醇*	Others	其它类	Saccharides	糖类	C5H12O5	3	488-82-4	93035.5	216553	151698	1.1259e+06	1.69555e+06	1.34771e+06	1.17047e+06	938384	1.51924e+06	1.61659	7.86989e-05	0.00350106	0.11832	-3.07923	down
pmn001628	4,6-(S)-Hexahydroxydiphenoyl-D-glucose	4,6-(S)-六羟基联苯-D-葡萄糖	Phenolic acids	酚酸类	Phenolic acids	酚酸类	C20H18O14	1	23094-68-0	6.48053e+07	6.41784e+07	6.3202e+07	1.46836e+07	1.09768e+07	2.97057e+07	1.11603e+07	2.57042e+07	9.83474e+06	1.46002	3.25774e-05	0.00247722	3.76593	1.91301	up
MWSHC2022	Glucosyringic acid	葡萄糖基丁香酸	Phenolic acids	酚酸类	Phenolic acids	酚酸类	C15H20O10	3	33228-65-8	825333	700576	747695	274140	123665	330069	116759	323673	281904	1.38585	6.54563e-05	0.00312167	3.13555	1.64872	up
Waln011222	2-(2,3-dihydroxypropoxy)-3-(((2-(dimethylamino)ethoxy)(hydroxy)phosphoryl)oxy)propyl palmitate*	2-(2,3-二羟基丙氧基)-3-(((2-(二甲基氨基)乙氧基)(羟基)磷酰基)氧基) 棕榈酸丙酯*	Lipids	脂质	LPE	溶血磷脂酰乙醇胺	C26H54NO9P	1	-	668548	903375	770242	438216	247360	482653	291358	175149	592038	1.20637	0.00590149	0.0328654	2.10364	1.07289	up
Lczn000070	Sanguiin H7	地榆素 H7	Tannins	鞣质	Tannin	鞣质	C34H26O23	3	98917-86-3	1.11758e+06	1.87315e+06	1.46546e+06	554917	213280	903008	313397	358453	272087	1.38881	0.0232114	0.075068	3.408	1.76892	up
Wamxn01040	(X)-1,2-Propanediol 1-O-B-D-Glucopyranoside	(X)-1,2-丙二醇 1-O-B-D-吡喃葡萄糖苷	Others	其它类	Alcohol compounds	醇类化合物	C9H18O7	3	-	286433	259770	267639	107175	112370	127814	123655	197622	133217	1.47298	4.86252e-05	0.00289416	2.0299	1.02141	up
Lmyn001390	Mucic acid-1,4-lactone-5-O-gallate	粘酸-1,4-内酯-5-O-没食子酸酯	Phenolic acids	酚酸类	Phenolic acids	酚酸类	C13H12O11	3	-	165488	145278	152275	52851.6	31149.7	73383.9	42179.7	90634.3	74229.6	1.36802	5.82917e-05	0.00306168	2.54119	1.34551	up
Walbn00429	Malic acid-1-O-beta-D-glucopyranoside	苹果酸-1-O-葡萄糖苷	Organic acids	有机酸	Organic acids	有机酸	C10H16O10	2	-	1.2654e+06	988341	1.10433e+06	330758	221125	330897	872204	527148	249323	1.35705	0.001161	0.0136774	2.65307	1.40766	up
MWSmce203	D-Cellobiose	D-纤维二糖	Others	其它类	Saccharides	糖类	C12H22O11	3	528-50-7	14702.7	16510.8	15294.6	47912.8	74989.9	21912.1	83731.1	16366.3	41473.4	1.09764	0.0341029	0.0952628	0.324794	-1.6224	down
mws1080	Galactinol	肌醇半乳糖苷	Others	其它类	Saccharides	糖类	C12H22O11	1	3687-64-7	294298	173678	229308	1.00148e+06	4.42884e+06	528918	1.71445e+06	298061	678006	1.11183	0.113195	0.209535	0.161226	-2.63284	down
Cmsn002067	7S,8R-threo-3',9,9'-trihydroxy-3-methoxy-4',7-epoxy-neolignan-4-O-rhamnoside	7S,8R-苏式-3',9,9'-三羟基-3-甲氧基-7,8-二氢苯并呋喃-1'-丙醇基新木脂素-4-O-鼠李糖苷	Lignans and Coumarins	木脂素和香豆素	Lignans	木脂素	C25H32O10	3	-	1.46225e+07	1.16329e+07	1.28652e+07	1.18871e+06	2.03016e+06	559301	607393	6.48364e+06	6.98834e+06	1.18063	0.000279725	0.00630945	4.38141	2.13139	up
mws0054	Catechin	儿茶素	Flavonoids	黄酮	Flavanols	黄烷醇类	C15H14O6	3	154-23-4	4.25411e+06	4.43526e+06	4.25779e+06	2.12666e+07	1.12543e+07	1.80461e+07	4.73785e+06	1.57891e+07	3.60565e+07	1.28471	0.0260545	0.0805261	0.241663	-2.04893	down
Ymjm000113	Kanokoside B	Kanokoside B	Terpenoids	萜类	Terpene	萜类	C21H34O12	3	-	757901	517381	624888	218492	238640	371966	305141	458846	297025	1.36519	0.0246789	0.0780853	2.01064	1.00766	up
Lmzn002005	Vescalagin	栎木素	Tannins	鞣质	Tannin	鞣质	C41H26O26	3	36001-47-5	2.70796e+06	3.35088e+06	2.96884e+06	1.46926e+06	942699	1.2751e+06	942588	1.62093e+06	646778	1.46652	0.000783573	0.0115467	2.61773	1.38831	up
Zbln001290	β-Hydroxy-(3,4-dihydroxyphenylethanolyl)-glucoside	β-羟基-(3,4-二羟基苯乙醇基)-葡萄糖苷	Others	其它类	Alcohol compounds	醇类化合物	C14H20O9	3	-	7.36771e+06	5.81446e+06	6.45926e+06	1.07855e+06	633185	2.3763e+06	692238	1.49928e+06	500344	1.48858	0.000746188	0.0110579	5.79402	2.53456	up
MWSHC20168	Methyl cumalate	香豆酸甲酯	Others	其它类	Lactones	内酯类化合物	C7H6O4	3	6018-41-3	2.81617e+06	4.07908e+06	3.37867e+06	4.67119e+07	1.05591e+07	4.60083e+07	4.02551e+06	1.81315e+07	4.4948e+07	1.25733	0.026567	0.0814081	0.120597	-3.05173	down
Labn003679	(E)-caffeyl alcohol 4-O-β-D-glucopyranoside	咖啡醇 4-O-β-D-葡萄糖苷	Others	其它类	Alcohol compounds	醇类化合物	C15H20O8	1	-	1.19369e+06	1.09228e+06	1.12012e+06	548288	264605	645648	186532	261584	439403	1.36828	6.40741e-05	0.00312167	2.90367	1.53788	up
Wasn003003	5-Desgalloylstachyurin*	5-Desgalloylstachyurin*	Tannins	鞣质	Tannin	鞣质	C34H24O22	1	-	7.85812e+06	8.66876e+06	8.09817e+06	1.44765e+06	797713	1.72441e+06	961915	2.67791e+06	656898	1.51943	7.52137e-07	0.000562552	5.9578	2.57478	up
mws0341	2-Hydroxyisocaproic acid	2-羟基异己酸	Organic acids	有机酸	Organic acids	有机酸	C6H12O3	3	20312-37-2	1.31409e+06	2.43742e+06	1.83824e+06	1.9818e+06	749278	437331	487774	768845	1.0556e+06	1.09769	0.073812	0.160267	2.03982	1.02844	up
mws1708	Gastrodin	天麻素	Others	其它类	Others	其它	C13H18O7	3	62499-27-8	69372.4	47688.2	57359.7	136473	187088	49760.1	240338	134960	127834	1.10991	0.0188641	0.0657657	0.398013	-1.32911	down
Wbtn002952	1-(β-D-Glucopyranosyl)-3-ethyl-4-methyl-1H-pyrrole-2,5-dione	1-(β-D-吡喃葡萄糖基)-3-乙基-4-甲基-1H-吡咯-2,5-二酮	Others	其它类	Ketone compounds	酮类化合物	C13H19NO7	3	-	234565	130116	178694	128735	71441.5	103348	64487.3	66038.5	82096.9	1.38088	0.0740984	0.160363	2.1055	1.07416	up
Lmhn002140	Feruloyltartaric acid (Fertaric acid)	阿魏酰酒石酸	Phenolic acids	酚酸类	Phenolic acids	酚酸类	C14H14O9	3	-	1.05257e+06	6.0534e+06	3.48192e+06	1.16822e+07	2.43172e+07	2.05527e+07	1.83169e+07	2.83452e+07	1.61139e+07	1.48641	0.000665893	0.0103248	0.177458	-2.49445	down
mws0213	Ribitol*	核糖醇*	Others	其它类	Saccharides	糖类	C5H12O5	3	488-81-3	85009.9	208943	144037	1.02446e+06	1.38752e+06	1.13484e+06	916482	859750	1.33771e+06	1.61345	3.94944e-05	0.00258985	0.131513	-2.92672	down
mws0438	L-Arabitol*	L-阿拉伯糖醇*	Others	其它类	Saccharides	糖类	C5H12O5	3	7643-75-6	85009.9	208943	144037	1.02446e+06	1.38752e+06	1.13484e+06	916482	859750	1.33771e+06	1.61345	3.94944e-05	0.00258985	0.131513	-2.92672	down
pme0513	Xylitol*	木糖醇*	Others	其它类	Saccharides	糖类	C5H12O5	3	87-99-0	85009.9	208943	144037	1.02446e+06	1.38752e+06	1.13484e+06	916482	859750	1.33771e+06	1.61345	3.94944e-05	0.00258985	0.131513	-2.92672	down
Zmyn000110	D-Glucosamine 1-phosphate	D-氨基葡萄糖-1-磷酸	Others	其它类	Saccharides	糖类	C6H14NO8P	3	2152-75-2	29901	41005.9	34744.4	84075	185031	83399.5	181577	107598	122686	1.50125	0.00398706	0.0271401	0.276441	-1.85495	down
Waln002594	4-O-Galactoyl p-Coumaric acid*	4-O-半乳糖酰对香豆酸*	Phenolic acids	酚酸类	Phenolic acids	酚酸类	C15H18O9	3	-	66848.8	118506	90823.6	232576	349268	352829	338919	435702	402811	1.59568	9.32971e-05	0.00365251	0.261519	-1.93501	down
Waln002419	1'-O-Galactoyl p-Coumaric acid*	1'-O-半乳糖酰对香豆酸*	Phenolic acids	酚酸类	Phenolic acids	酚酸类	C15H18O9	3	-	66848.8	118506	90823.6	232576	349268	352829	338919	435702	402811	1.59568	9.32971e-05	0.00365251	0.261519	-1.93501	down
mws0183	3,4-Dihydroxybenzoic acid (Protocatechuic acid)*	3,4-二羟基苯甲酸; 原儿茶酸*	Phenolic acids	酚酸类	Phenolic acids	酚酸类	C7H6O4	3	99-50-3	1.09741e+07	1.47796e+07	1.26193e+07	4.67119e+07	2.94365e+07	5.00497e+07	8.89004e+06	4.29475e+07	4.28904e+07	1.13251	0.0116796	0.0493204	0.347383	-1.5254	down
Wayn004064	3'-O-Methylellagic acid-4-O-glucuronide	3'-O-甲基鞣花酸-4-O-葡糖苷酸	Tannins	鞣质	Tannin	鞣质	C21H16O14	1	-	1.74442e+07	1.22486e+07	1.45495e+07	1.63073e+06	2.19292e+06	496013	785014	8.86028e+06	7.24559e+06	1.1573	0.00219631	0.0192673	4.17172	2.06064	up
mws0749	4-Hydroxybenzoic acid	4-羟基苯甲酸	Phenolic acids	酚酸类	Phenolic acids	酚酸类	C7H6O3	3	99-96-7	406023	380950	385617	786033	719721	710115	509880	1.06254e+06	1.33972e+06	1.37442	0.0122262	0.0505029	0.457327	-1.1287	down
pme0500	D-Melezitose	D-松三糖	Others	其它类	Saccharides	糖类	C18H32O16	2	597-12-6	69306.8	152214	108545	268436	645731	905245	795084	899447	481097	1.51273	0.0025234	0.0203033	0.165238	-2.59738	down
Lmzn002606	Acutissimin A	Acutissimin A	Tannins	鞣质	Tannin	鞣质	C56H38O31	1	108906-66-7	1.36809e+06	855473	1.08955e+06	406977	340793	974337	424909	415961	359595	1.33119	0.0271514	0.0823401	2.26725	1.18095	up
mws1333	Melibiose	蜜二糖	Others	其它类	Saccharides	糖类	C12H22O11	1	585-99-9	110882	89594.3	98233.4	338403	1.01363e+06	122043	479458	173309	179953	1.0512	0.0919643	0.18137	0.258983	-1.94907	down
pme0519	D-Sucrose*	D-蔗糖*	Others	其它类	Saccharides	糖类	C12H22O11	1	57-50-1	111451	63394.7	85674.3	610659	1.81126e+06	265222	955137	133181	357586	1.2225	0.0638905	0.14447	0.126067	-2.98774	down
mws0264	D-Trehalose*	D-海藻糖*	Others	其它类	Saccharides	糖类	C12H22O11	1	99-20-7	111451	63394.7	85674.3	610659	1.81126e+06	265222	955137	133181	357586	1.2225	0.0638905	0.14447	0.126067	-2.98774	down
pme2165	Orotic acid (Vitamin B13)	乳清酸 (维生素 B13)	Others	其它类	Vitamin	维生素	C5H4N2O4	3	65-86-1	114829	120753	115435	749865	1.07631e+06	707993	1.64326e+07	193538	974069	1.11556	0.271037	0.37896	0.0348674	-4.84198	down
mws0180	2,5-Dihydroxybenzoic acid; Gentisic Acid*	2,5-二羟基苯甲酸; 龙胆酸*	Phenolic acids	酚酸类	Phenolic acids	酚酸类	C7H6O4	3	490-79-9	7.25829e+06	9.91865e+06	8.4167e+06	3.95268e+07	2.47347e+07	4.48531e+07	7.24202e+06	3.85821e+07	4.45314e+07	1.24839	0.00885094	0.0414572	0.256616	-1.96231	down
mws0639	2,3-Dihydroxybenzoic Acid*	2,3-二羟基苯甲酸*	Phenolic acids	酚酸类	Phenolic acids	酚酸类	C7H6O4	3	303-38-8	7.25829e+06	9.91865e+06	8.4167e+06	3.95268e+07	2.47347e+07	4.48531e+07	7.24202e+06	3.85821e+07	4.45314e+07	1.24839	0.00885094	0.0414572	0.256616	-1.96231	down
pme3163	D-Sedoheptuiose 7-phosphate	D-景天庚酮糖 7-磷酸	Others	其它类	Saccharides	糖类	C7H15O10P	3	2646-35-7	2.66151e+06	6.72708e+06	4.60041e+06	2.20428e+06	1.5418e+06	2.32132e+06	2.64745e+06	2.10464e+06	1.24908e+06	1.30002	0.148435	0.249583	2.31825	1.21304	up
Safn000900	2,3,5-trihydroxy-4-(phosphonooxy)hexanedioic acid	2,3,5-三羟基-4-(磷酰氧基)己二酸	Others	其它类	Others	其它	C6H11O11P	3	-	2.66151e+06	6.72708e+06	4.60041e+06	2.20428e+06	1.5418e+06	2.32132e+06	2.64745e+06	2.10464e+06	1.24908e+06	1.30002	0.148435	0.249583	2.31825	1.21304	up
Cmsn002891	Phelligridin J	Phelligridin J	Phenolic acids	酚酸类	Phenolic acids	酚酸类	C13H6O8	3	935684-29-0	1.94236e+06	2.22542e+06	2.04221e+06	1.35286e+07	6.59486e+06	1.0309e+07	3.10238e+06	7.92628e+06	2.31694e+07	1.36079	0.0287461	0.0856831	0.192169	-2.37955	down
Zmtn001624	N-Acetylisatin*	N-乙酰靛红*	Alkaloids	生物碱	Plumerane	吲哚类生物碱	C10H7NO3	3	574-17-4	18768.9	21980.1	19967	154688	147597	139037	92839.3	62139.4	113656	1.5659	0.00109841	0.0134639	0.171041	-2.54759	down
MWS2040	Methanesulfonic acid	甲基磺酸	Organic acids	有机酸	Organic acids	有机酸	CH4O3S	3	75-75-2	68059.8	94004.4	79411.4	284730	214761	178122	237252	159210	158055	1.47992	0.0011103	0.0134639	0.391964	-1.35121	down
mws0836	Procyanidin B1	原花青素 B1	Tannins	鞣质	Proanthocyanidins	原花青素	C30H26O12	1	20315-25-7	750470	661665	691946	191843	253874	554012	269486	191777	215165	1.387	0.00033068	0.00687319	2.5106	1.32803	up
Lmfn001584	Methyl 4,6-di-O-galloyl-D-glucoside	甲基-4,6-二-O-没食子酰-D-葡萄糖	Phenolic acids	酚酸类	Phenolic acids	酚酸类	C21H22O14	3	-	213032	164162	184825	67224.8	62665.8	89238.7	86963.5	98487.3	60034.8	1.54701	0.00656657	0.035223	2.41929	1.27458	up
ZbBn000907	Shikimic Acid-3-Phosphate	莽草酸-3-磷酸	Organic acids	有机酸	Organic acids	有机酸	C7H11O8P	3	-	19712.1	24996	21907	42371	42885.6	43368.5	69539.1	36909.5	45297.1	1.46417	0.00262157	0.0207995	0.475193	-1.07342	down
Wahsn03409	2-O-p-Coumaroyl 3-methylglucaric acid*	2-O-对香豆酰 3-甲基葡萄糖酸*	Phenolic acids	酚酸类	Phenolic acids	酚酸类	C16H18O10	3	-	35106	91794.5	62181.3	126933	267686	238988	270151	241771	223180	1.51	0.00055218	0.0090523	0.276292	-1.85573	down
Wasyqn3331	5-O-p-Coumaroyl Methylglucaric Acid*	5-O-对香豆酰甲基葡萄糖酸*	Phenolic acids	酚酸类	Phenolic acids	酚酸类	C16H18O10	3	-	35106	91794.5	62181.3	126933	267686	238988	270151	241771	223180	1.51	0.00055218	0.0090523	0.276292	-1.85573	down
Wahsn03220	1-O-p-Coumaroyl 3-methylglucaric acid*	1-O-对香豆酰 3-甲基葡萄糖酸*	Phenolic acids	酚酸类	Phenolic acids	酚酸类	C16H18O10	3	-	30513.9	95898.9	61942.2	156196	282942	175160	311767	213544	200961	1.473	0.00148727	0.0152985	0.281007	-1.83132	down
MWSmce025	Fraxetin-8-O-glucoside (Fraxin)	秦皮苷	Lignans and Coumarins	木脂素和香豆素	Coumarins	香豆素	C16H18O10	3	524-30-1	365967	587243	467073	217292	201721	100436	239994	420142	163274	1.20248	0.0325863	0.0927048	2.11531	1.08087	up
mws0242	Suberic Acid	辛二酸	Lipids	脂质	Free fatty acids	游离脂肪酸	C8H14O4	1	505-48-6	20921.3	26342.7	23159.4	60939.3	69759.5	24421.9	36657	58479	43379.1	1.20968	0.0136853	0.053818	0.479665	-1.0599	down
Hmqn003212	Sanguiin H4*	地榆素 H4*	Tannins	鞣质	Tannin	鞣质	C27H22O18	1	84316-77-8	5.69588e+06	1.23126e+07	8.82414e+06	3.46806e+06	1.81892e+06	9.22912e+06	2.0445e+06	3.70578e+06	2.62373e+06	1.12718	0.0920533	0.181409	2.34447	1.22926	up
Lmhn102068	2-O-Caffeoylmalic acid	2-O-咖啡酰苹果酸	Phenolic acids	酚酸类	Phenolic acids	酚酸类	C13H12O8	2	53755-04-7	1.24899e+07	1.62341e+07	1.40748e+07	4.29963e+07	6.41511e+07	4.71903e+07	5.39137e+07	6.05936e+07	5.99652e+07	1.63145	3.03789e-05	0.00247722	0.260325	-1.94161	down
Lmyn002400	Neochebulagic acid	新诃黎勒酸	Tannins	鞣质	Tannin	鞣质	C41H32O28	3	28196-46-5	446643	396377	413080	131644	69040.2	181631	117706	172652	40325.1	1.40348	1.12561e-05	0.0019212	3.52344	1.81698	up
Wasn003913	Protocatechuic acid 4-O-(6''-O-Galloy)Glucoside	原儿茶酸 4-O-(6''-O-没食子酰)葡萄糖苷	Phenolic acids	酚酸类	Phenolic acids	酚酸类	C20H20O13	1	-	5.90483e+06	1.67436e+06	3.71381e+06	1.1493e+06	434245	570082	307838	1.26395e+06	558133	1.40133	0.127464	0.226056	5.27273	2.39855	up
Wmyn000214	gentisic acid 5-O-β-D-(6'-O-galloyl)-gluco-pyranoside	龙胆酸 5-O-β-D-(6'-O-没食子酰基)-吡喃葡萄糖苷	Phenolic acids	酚酸类	Phenolic acids	酚酸类	C20H20O13	3	-	1.1525e+07	4.33992e+06	7.77379e+06	2.92775e+06	1.2166e+06	1.63301e+06	1.04595e+06	3.31949e+06	1.2651e+06	1.41985	0.0973001	0.189331	4.14426	2.05112	up
Zbtn005022	3-Hydroxyphloretin-4'-O-glucoside	3-羟基根皮素-4'-O-β-D-葡萄糖苷	Flavonoids	黄酮	Chalcones	查耳酮	C21H24O11	2	-	216605	158250	183679	55875	86838.7	103402	104948	110675	72472.9	1.41544	0.013084	0.052476	2.09106	1.06423	up
Wcdn004423	Lyoniresinol-3-O-glucoside*	南烛木树脂酚-3-O-葡萄糖苷*	Lignans and Coumarins	木脂素和香豆素	Lignans	木脂素	C28H38O13	1	-	253726	191955	218384	97804.6	54217.8	170690	79431.6	125098	97462.7	1.2988	0.00411348	0.0275246	2.12601	1.08815	up
MWStz638	Lyoniresinol-9'-O-glucoside*	南烛木树脂酚-9'-O-葡萄糖苷*	Lignans and Coumarins	木脂素和香豆素	Lignans	木脂素	C28H38O13	1	87585-32-8	253726	191955	218384	97804.6	54217.8	170690	79431.6	125098	97462.7	1.2988	0.00411348	0.0275246	2.12601	1.08815	up
Lmsn004384	1,4-Di-O-galloyl-2-O-p-coumaroyl-β-D-glucose	1,4-二-O-没食子酰-2-O-对香豆酰-β-D-葡萄糖	Phenolic acids	酚酸类	Phenolic acids	酚酸类	C29H26O16	1	-	521492	531588	516009	143638	97708.8	268519	112054	193475	67648.2	1.44563	4.45318e-05	0.00271644	3.55382	1.82937	up
pmn001529	3,4,5-Tri-O-Galloylshikimic acid	3,4,5-三没食子酰莽草酸	Phenolic acids	酚酸类	Phenolic acids	酚酸类	C28H22O17	2	-	1.02939e+06	1.34117e+06	1.16157e+06	421715	208419	676507	267687	382012	202284	1.43324	0.00117282	0.0136774	3.27258	1.71043	up
Lman004187	Grevilloside L	银桦苷 L	Phenolic acids	酚酸类	Phenolic acids	酚酸类	C21H24O11	3	1407163-59-0	477741	358763	409887	188133	182694	232931	194086	226391	132845	1.52752	0.0120633	0.0499875	2.15437	1.10727	up
mws2523	Trehalose 6-phosphate	海藻糖-6-磷酸	Others	其它类	Saccharides	糖类	C12H23O14P	3	4484-88-2	39386.3	65816.8	51549.5	177260	318979	65555.5	234055	84802.5	96475.9	1.12601	0.0413472	0.107892	0.320844	-1.64006	down
Sasn008558	Corchorifatty acid B	Corchorifatty acid B	Lipids	脂质	Free fatty acids	游离脂肪酸	C18H28O4	3	-	347538	331682	332817	196784	93784.2	84520.9	126583	123756	111406	1.53767	1.75764e-05	0.00247722	2.74698	1.45785	up
Lmxn001099	Monomelittoside	单密力特苷	Terpenoids	萜类	Monoterpenoids	倍萜	C15H22O10	3	20633-72-1	562881	735086	636004	202560	120603	436784	241082	338731	193940	1.33098	0.00183565	0.0171093	2.52197	1.33455	up
MWSprf094	Tracheloside*	络石苷*	Lignans and Coumarins	木脂素和香豆素	Lignans	木脂素	C27H34O12	2	33464-71-0	83984.9	113044	96544.3	46003	48094.8	59277.5	25643.6	53696.3	46431.3	1.35756	0.010099	0.0452044	2.10336	1.0727	up
Wafn002081	Dihydroxybenzoyl xyloside	二羟基苯甲酰木糖苷	Phenolic acids	酚酸类	Phenolic acids	酚酸类	C12H14O8	1	-	1.40153e+06	269310	818713	3.13974e+06	2.65762e+06	1.34655e+06	2.85874e+06	2.40057e+06	2.10581e+06	1.25796	0.0147609	0.0565225	0.343173	-1.54299	down
Lmmn006932	2-Hydroxy-4-methyl-3-tridecanoyloxypentanoic acid methyl ester	2-羟基-4-甲基-3-十三烷氧基戊酸甲酯	Lipids	脂质	Free fatty acids	游离脂肪酸	C20H38O5	1	-	12006.5	37537.2	24276.4	324356	1.4706e+06	83342	462556	191216	23192.8	1.10705	0.12631	0.224382	0.0577789	-4.11331	down
Wahln04871	8-(Beta-D-Glucopyranosyloxy)-2,7-Dimethyldec-2-enedioic acid	8-(β-D-吡喃葡萄糖基氧基)-2,7-二甲基癸二酸	Terpenoids	萜类	Monoterpenoids	倍萜	C18H30O10	1	-	749956	828072	773234	370203	247462	496735	262514	278648	269455	1.50227	2.02248e-05	0.00247722	2.44285	1.28856	up
Lmmn003323	2-Hydroxyhexadecanoic acid*	2-羟基十六烷酸*	Lipids	脂质	Free fatty acids	游离脂肪酸	C16H32O3	1	764-67-0	726448	838422	766787	2.12547e+06	2.02785e+06	1.56588e+06	2.24588e+06	1.78908e+06	2.08065e+06	1.59783	3.35399e-05	0.00247722	0.394034	-1.34361	down
pmn001528	Tetragallic Acid(3''-O-galloyl-4''-O-galloyl-4-O-galloyl-galloyl acid)	四没食子酸	Phenolic acids	酚酸类	Phenolic acids	酚酸类	C28H18O17	3	-	20875.7	32541.8	26174.6	54790.5	30295	342129	36879.3	127495	122695	1.06581	0.11095	0.205815	0.222859	-2.1658	down
Wbtn012030	Methyl 8-hydroxy-6-methyl-9-oxoxanthene-1-carboxylate	Methyl 8-hydroxy-6-methyl-9-oxoxanthene-1-carboxylate	Flavonoids	黄酮	Other Flavonoids	其它类黄酮	C16H12O5	3	-	4632.36	3350.2	3911.45	250147	46341	740320	11807.5	222542	327773	1.39228	0.057771	0.135904	0.0148775	-6.07073	down
Zmgn002106	N-Acetyl-L-phenylalanine	N-乙酰-L-苯丙氨酸	Amino acids and derivatives	氨基酸及其衍生物	Amino acids and derivatives	氨基酸及其衍生物	C11H13NO3	2	2018-61-3	236010	174043	200926	100652	98882.1	103513	77905.5	88875.5	41721	1.43503	0.00850649	0.0404946	2.38874	1.25625	up
Lmsn011015	1-Oxo-Siaresinolic acid*	1-羰基-泰国树脂酸*	Terpenoids	萜类	Triterpene	三萜	C30H46O5	1	-	9537.97	27407	18103	418059	855624	280966	656136	287322	404906	1.59516	0.00400295	0.0271401	0.0379247	-4.72072	down
pme0436	Procyanidin B3	原花青素 B3	Tannins	鞣质	Proanthocyanidins	原花青素	C30H26O12	2	23567-23-9	615648	374816	485327	129057	115252	376364	100601	120493	161540	1.3526	0.0203495	0.0688746	2.94185	1.55673	up
Wasn003528	Protocatechuic acid 4-O-(2''-O-Galloy)Glucoside	原儿茶酸 4-O-(2''-O-没食子酰)葡萄糖苷	Phenolic acids	酚酸类	Phenolic acids	酚酸类	C20H20O13	1	-	717098	565673	628558	331254	89206.9	257566	180724	311908	333803	1.2866	0.0010631	0.0134639	2.54088	1.34533	up
Smln006508	Laccaic acid D	虫漆酸 D	Quinones	醌类	Anthraquinone	蒽醌	C16H10O7	3	18499-84-8	117357	47314.8	80689	2.4357e+06	1.81421e+06	933182	573237	498690	3.92147e+06	1.48649	0.0306857	0.0896311	0.048221	-4.37419	down
Lmxn004090	6''-O-Caffeoylharpagide	6''-O-咖啡酰基哈巴苷	Terpenoids	萜类	Terpene	萜类	C24H30O13	3	1147125-45-8	150982	136397	140815	64640.7	41677.3	108132	64215.9	86236.3	57242	1.35789	0.000309594	0.00660216	2.02866	1.02053	up
pmn001622	1-O-Galloyl-4,6-hexahydroxydiphenoyl-D-glucose	1-O-没食子酰-4,6-六羟基联苯-D-葡萄糖	Tannins	鞣质	Tannin	鞣质	C27H22O18	2	126721-55-9	5.78347e+06	8.68536e+06	7.08972e+06	2.00251e+06	653422	4.6716e+06	962792	1.86888e+06	1.13e+06	1.33638	0.00622697	0.034036	3.81932	1.93332	up
mws0178	Chlorogenic acid (3-O-Caffeoylquinic acid)*	绿原酸 (3-O-咖啡酰奎宁酸)*	Phenolic acids	酚酸类	Phenolic acids	酚酸类	C16H18O9	3	327-97-9	532059	626416	567653	157830	313751	158236	130784	90609.2	111140	1.4766	4.28062e-05	0.00268397	3.58731	1.8429	up
WaYn005980	Salicin 7-O-p-Coumarate	水杨苷 7-O-对香豆酸酯	Phenolic acids	酚酸类	Phenolic acids	酚酸类	C22H24O9	3	-	23401.6	19689.5	21114.6	50199.3	50539.8	41496.2	71792.4	58438.6	49464.2	1.54505	0.000432885	0.00820933	0.398879	-1.32598	down
Wayn000597	Citric acid-1-O-diglucoside	柠檬酸 1-O-二葡萄糖苷	Organic acids	有机酸	Organic acids	有机酸	C18H28O17	3	-	12376.8	11336.7	11619.6	35161.7	82392.9	43847.4	49878.9	40454.2	143860	1.49208	0.024453	0.0778183	0.178632	-2.48494	down
Wmhn001495	1,4-Di-O-Galloyl-D-glucose	1,4-二-O-没食子酰-D-葡萄糖	Phenolic acids	酚酸类	Phenolic acids	酚酸类	C20H20O14	2	-	4.04909e+06	4.7631e+06	4.31797e+06	1.59431e+06	892813	3.22354e+06	1.00094e+06	1.7757e+06	1.09096e+06	1.35877	0.000269451	0.00625461	2.74166	1.45505	up
Hmyn009418	Nootkatone-11,12-diol	圆柚酮-11,12-二醇	Terpenoids	萜类	Sesquiterpenoids	倍半萜	C15H24O3	3	-	42803.3	68921.8	54745.3	1.48358e+07	6.53587e+07	3.77133e+07	1.04444e+08	1.49562e+07	3.23114e+07	1.62021	0.0245301	0.0778183	0.00123486	-9.66144	down
Zmcn009787	23-Hydroxy-3-oxoolean-12-en-28-oic acid (Hederagonic acid)	23-羟基-3-氧代齐墩果-12-烯-28-酸 (常春藤酮酸)	Terpenoids	萜类	Triterpene	三萜	C30H46O4	1	466-01-3	909.428	4547.14	2673.72	21231	16089.4	29144.2	28080.3	7953.1	13180.1	1.4433	0.00389157	0.0267831	0.140567	-2.83067	down
Hmfn000531	L-Ascorbic acid (Vitamin C)	抗坏血酸 (维生素 C)	Others	其它类	Vitamin	维生素	C6H8O6	2	50-81-7	394922	601088	488045	996179	577945	1.14355e+06	924057	1.58145e+06	1.03722e+06	1.31629	0.00801454	0.0391474	0.474109	-1.07671	down
Hmqn002738	Sanguiin H11	地榆素 H11	Tannins	鞣质	Tannin	鞣质	C41H28O27	3	-	926934	1.34358e+06	1.11255e+06	295652	107646	271645	180590	303596	101673	1.51672	0.0108822	0.0474153	5.36654	2.42399	up
Wasyqn2946	Kynurenic Acid*	犬尿酸*	Alkaloids	生物碱	Quinoline alkaloids	喹啉类生物碱	C10H7NO3	3	492-27-3	15068.7	3013.74	8860.39	56429.6	104109	78610	36895.5	28696.4	69372.4	1.44241	0.00440163	0.0283673	0.144036	-2.7955	down
Wchn004509	3,5-dihydroxy-4-(3,4,5-trihydroxybenzoyloxy)benzoic acid	3,5-二羟基-4-(3,4,5-三羟基苯甲酰氧基)苯甲酸	Others	其它类	Others	其它	C14H10O9	2	-	300722	1.48322e+06	874132	1.56672e+06	2.27647e+06	2.98158e+06	1.6279e+06	3.3428e+06	2.78466e+06	1.32847	0.0188784	0.0657657	0.364616	-1.45555	down
Lmfn001258	Maplexin D (2,4-Di-O-Galloyl-1,5-Anhydro-D-Glucitol)*	2,4-二-O-没食子酰-1,5-脱水-D-葡萄糖醇*	Phenolic acids	酚酸类	Phenolic acids	酚酸类	C20H20O13	2	1355573-86-2	1.08498e+06	454054	754128	200220	52926.8	169411	87577.4	340276	150779	1.36719	0.0750429	0.161644	4.58087	2.19562	up
pmn001667	Procyanidin B4	原花青素 B4	Tannins	鞣质	Proanthocyanidins	原花青素	C30H26O12	2	29106-51-2	287228	181507	229680	88310.8	81782.1	243071	61356.2	58209.9	75369.3	1.22706	0.0232387	0.075068	2.29705	1.19978	up
Wamxn02513	Protocatechuic acid-1'-O-xyloside	原儿茶酸-1'-O-木糖苷	Phenolic acids	酚酸类	Phenolic acids	酚酸类	C12H14O8	1	-	1.83386e+06	1.38253e+06	1.57603e+06	640762	451920	715722	292852	418033	70479.1	1.27803	0.00158935	0.0159582	3.70104	1.88793	up
Zmhn003082	5-O-Methylgalloylquinic Acid	5-O-甲基没食子酰奎宁酸	Phenolic acids	酚酸类	Phenolic acids	酚酸类	C15H18O10	3	-	623430	487117	544168	171036	108392	288369	102304	250519	216471	1.38664	0.0012062	0.0138766	2.91044	1.54124	up
Lmbn001676	3-Hydroxy-3-Methyl-2-Oxopentanoic Acid*	3-羟基-3-甲基-2-氧代戊酸*	Organic acids	有机酸	Organic acids	有机酸	C6H10O4	3	-	13730.1	2746.01	8073.28	60654.3	46469.4	22561.9	45970.2	59416.7	36968.3	1.42096	0.000871523	0.0122246	0.180483	-2.47007	down
MWS5136	Mono-Methyl Glutarate*	单甲基戊二酸*	Organic acids	有机酸	Organic acids	有机酸	C6H10O4	3	1501-27-5	13730.1	2746.01	8073.28	60654.3	46469.4	22561.9	45970.2	59416.7	36968.3	1.42096	0.000871523	0.0122246	0.180483	-2.47007	down
Yyhn007343	aceroside Ⅷ	槭苷Ⅷ	Phenolic acids	酚酸类	Phenolic acids	酚酸类	C30H42O12	3	-	5.31883e+06	7.9075e+06	6.4809e+06	1.58806e+06	812749	2.45121e+06	1.81169e+06	3.17155e+06	1.12046e+06	1.42218	0.0111586	0.0483784	3.59761	1.84704	up
Wahln11151	Icosanedioic Acid 1-(2,3-Dihydroxypropyl) Ester	Icosanedioic Acid 1-(2,3-Dihydroxypropyl) Ester	Lipids	脂质	Glycerol ester	甘油酯	C23H44O6	3	-	26248.1	25682.7	25446.1	57450.1	65816.3	81335.9	35733.4	39305.1	49810.3	1.36954	0.00869675	0.041028	0.469732	-1.09009	down
Zbfn013528	Beta-Hydroxypalmitic Acid*	Beta-Hydroxypalmitic Acid*	Lipids	脂质	Free fatty acids	游离脂肪酸	C16H32O3	1	-	744031	797479	755340	2.00297e+06	2.03121e+06	1.45246e+06	2.12338e+06	1.61922e+06	1.95525e+06	1.58297	0.000131692	0.0043725	0.41072	-1.28377	down
Wasyqn2830	Protocatechuic Acid 4-(6''-O-Malonyl)glucoside	原儿茶酸 4-(6''-O-丙二酰)葡萄糖苷	Phenolic acids	酚酸类	Phenolic acids	酚酸类	C16H18O12	3	-	294967	103386	195193	26879	14436.8	21773.7	17148.3	51775.6	37914.3	1.48762	0.0904447	0.179879	6.98587	2.80444	up
mws0277	Quinic Acid	奎宁酸	Organic acids	有机酸	Organic acids	有机酸	C7H12O6	1	77-95-2	9.17242e+07	8.19328e+07	8.50919e+07	4.79899e+07	1.71262e+07	4.33654e+07	3.50328e+07	4.57412e+07	5.48393e+07	1.27611	0.000158084	0.00450711	2.12007	1.08411	up
Zmhn005538	Emodin-8-methyl ether	大黄素-8-甲醚	Quinones	醌类	Anthraquinone	蒽醌	C16H12O5	1	3774-64-9	3848.51	5272.36	4469.23	269389	47308.5	694956	14391.2	201601	321773	1.40356	0.0526281	0.127582	0.0175422	-5.83303	down
ML10172161	Hydroxypyruvic acid*	羟基丙酮酸*	Organic acids	有机酸	Organic acids	有机酸	C3H4O4	3	1113-60-6	21366.3	14934.5	17787.4	32892.3	63118.9	28386.3	34741.3	22869.3	37457.8	1.25387	0.0216182	0.0719602	0.492908	-1.02061	down
Lmbn000193	Tartronate semialdehyde*	羟基丙二酸半醛*	Organic acids	有机酸	Organic acids	有机酸	C3H4O4	3	2480-77-5	21366.3	14934.5	17787.4	32892.3	63118.9	28386.3	34741.3	22869.3	37457.8	1.25387	0.0216182	0.0719602	0.492908	-1.02061	down
Wdqn005743	(3b,16a,20R)-25-Acetoxy-3,16,20,22-tetrahydroxy-5-cucurbiten-11-one 3-glucoside	(3b,16a,20R)-25-乙酰氧基-3,16,20,22-四羟基-5-葫芦素-11-酮-3-葡萄糖苷	Steroids	甾体	Steroidal saponins	甾体皂苷	C38H62O12	3	-	1.79428e+07	1.8041e+07	1.7632e+07	7.5492e+06	3.88539e+06	1.04855e+07	1.70246e+06	8.2736e+06	3.34091e+06	1.25496	0.000319804	0.00676489	3.04315	1.60556	up
Yaan006123	2-O-(4-Hydroxybenzoyl)-6-O-(galloyl)-beta-D-glucopyranose	2-O-(4-羟基苯甲酰基)-6-O-(没食子酰基)-β-D-吡喃葡萄糖	Phenolic acids	酚酸类	Phenolic acids	酚酸类	C20H20O12	1	-	618804	120248	362135	77808.9	48587.7	57358	45651.4	120925	118930	1.31504	0.181498	0.286099	4.69328	2.2306	up
Lmhn002379	Strictinin	木麻黄素	Tannins	鞣质	Tannin	鞣质	C27H22O18	3	517-46-4	1.01557e+07	1.38379e+07	1.17569e+07	3.33618e+06	1.92831e+06	8.83502e+06	2.15894e+06	3.41558e+06	2.97962e+06	1.35419	0.0019579	0.0178318	3.15627	1.65822	up
Zbqn004590	N-(acetyl)phenylalanine	N-(乙酰基)苯丙氨酸	Amino acids and derivatives	氨基酸及其衍生物	Amino acids and derivatives	氨基酸及其衍生物	C11H13NO3	3	-	363163	241581	296325	137182	91748.7	118390	85069.4	107323	33237.3	1.412	0.0161252	0.0598253	3.14537	1.65323	up
pme0275	4-Oxopentanoic Acid	4-氧代戊酸	Organic acids	有机酸	Organic acids	有机酸	C5H8O3	3	123-76-2	7281.92	3888.75	5473.63	8305.96	16854.7	10902.9	18528.9	15033.8	18134.5	1.41163	0.00243469	0.0200824	0.379311	-1.39855	down
Lmzn206829	3-Oxoolean-12-en-28-oic Acid (Oleanonic acid)*	3-氧代齐墩果-12-烯-28-酸 (齐墩果酮酸)*	Terpenoids	萜类	Triterpene	三萜	C30H46O3	1	17990-42-0	1613.31	8066.55	4743.13	28233.6	23207.8	14723.1	39681.7	16234.8	26932	1.44038	0.00213326	0.0189472	0.19358	-2.369	down
pmn001516	5-Galloylshikimic acid	5-没食子酰莽草酸	Phenolic acids	酚酸类	Phenolic acids	酚酸类	C14H14O9	1	95719-51-0	6.42013e+06	8.03976e+06	7.08535e+06	1.47459e+06	639039	3.23286e+06	1.37294e+06	1.7545e+06	617364	1.43971	0.000301123	0.00652764	4.73975	2.24481	up
HJN078	Pinocembrin-7-O-(2''-O-arabinosyl)glucoside	乔松素-7-O-(2''-O-阿拉伯糖基)葡萄糖苷	Flavonoids	黄酮	Flavanones	二氢黄酮	C26H30O13	3	-	106132	169058	134843	55153.7	57935.5	76728.7	45791.4	53967.7	78928.9	1.42644	0.043763	0.1121	2.22538	1.15405	up
Zmhn002783	5-O-Galloylshikimic acid	5-O-没食子酰莽草酸	Phenolic acids	酚酸类	Phenolic acids	酚酸类	C14H14O9	2	-	1.13222e+07	1.51263e+07	1.29598e+07	2.42348e+06	1.1354e+06	6.44848e+06	2.25041e+06	3.19958e+06	1.11458e+06	1.421	0.00127955	0.0142509	4.75603	2.24976	up
MWS2442	D-Fructose 6-Phosphate*	D-果糖-6-磷酸*	Others	其它类	Saccharides	糖类	C6H13O9P	3	643-13-0	735333	620930	664569	1.73548e+06	1.75253e+06	588250	2.44509e+06	1.12615e+06	1.29696e+06	1.06325	0.025141	0.0788829	0.451862	-1.14605	down
mws0866	D-Glucose 6-phosphate*	D-葡萄糖-6-磷酸*	Others	其它类	Saccharides	糖类	C6H13O9P	3	56-73-5	735333	620930	664569	1.73548e+06	1.75253e+06	588250	2.44509e+06	1.12615e+06	1.29696e+06	1.06325	0.025141	0.0788829	0.451862	-1.14605	down
mws1090	D-Glucose-1-phosphate*	D-葡萄糖-1-磷酸*	Others	其它类	Saccharides	糖类	C6H13O9P	3	59-56-3	735333	620930	664569	1.73548e+06	1.75253e+06	588250	2.44509e+06	1.12615e+06	1.29696e+06	1.06325	0.025141	0.0788829	0.451862	-1.14605	down
Wacyn02763	3-Dehydroshikimic Acid 5-(3-Vanilloyl)Gallate	3-去氢莽草酸 5-(3-香草酰)没食子酸酯	Phenolic acids	酚酸类	Phenolic acids	酚酸类	C22H18O12	3	-	75862.9	74163.4	73512.9	37840.8	25158.8	33307.3	25266.8	37705.9	23171.2	1.55727	7.51524e-06	0.00191495	2.45041	1.29302	up
pme2125	Raffinose*	棉子糖*	Others	其它类	Saccharides	糖类	C18H32O16	3	512-69-6	8677.86	12921	10583.5	35868.6	63746.1	14670.5	46750	15644.6	29373.3	1.20236	0.0274758	0.082838	0.312369	-1.67867	down
mws1589	D-Panose*	D-潘糖*	Others	其它类	Saccharides	糖类	C18H32O16	3	33401-87-5	8677.86	12921	10583.5	35868.6	63746.1	14670.5	46750	15644.6	29373.3	1.20236	0.0274758	0.082838	0.312369	-1.67867	down
Wchn001739	3-O-Galloyl-Glucose	单-O-没食子酰基-葡萄糖	Phenolic acids	酚酸类	Phenolic acids	酚酸类	C13H16O10	2	-	2.46534e+06	2.36537e+06	2.36704e+06	839721	628598	1.53873e+06	808679	1.12093e+06	867136	1.45965	6.52565e-05	0.00312167	2.48036	1.31055	up
mws0236	2-Aminoethanesulfonic acid	2-氨基乙烷磺酸	Organic acids	有机酸	Organic acids	有机酸	C2H7NO3S	3	107-35-7	1775.04	8934.68	5247.76	30954.9	65394	27471.3	95860.1	8875.18	17387.8	1.26276	0.0456896	0.115345	0.129765	-2.94602	down
Zmhn001243	Carlesiin A	Carlesiin A	Phenolic acids	酚酸类	Phenolic acids	酚酸类	C34H26O23	3	-	235007	348383	285861	105928	66099.8	272954	39611.3	139453	97967.6	1.1298	0.0118013	0.0494587	2.40785	1.26775	up
pme3207	Muconic acid	己二烯二酸	Organic acids	有机酸	Organic acids	有机酸	C6H6O4	3	1119-72-8	132250	26449.9	77762.8	1.16654e+06	913537	388103	1.62486e+06	558841	496544	1.44248	0.00966008	0.043838	0.0918581	-3.44445	down
Wchn001161	2,3-O-(S)-hexahydroxydiphenoyl-D-glucose	2,3-O-HHDP-葡萄糖	Phenolic acids	酚酸类	Phenolic acids	酚酸类	C20H18O14	1	-	1.02806e+08	9.7001e+07	9.79055e+07	2.4403e+07	1.76845e+07	4.47806e+07	1.62013e+07	3.90907e+07	1.391e+07	1.45943	1.17088e-05	0.0019212	3.81511	1.93173	up
Lmfn003035	6-O-p-Coumaroyl-β-D-glucose	6-O-对香豆酰-β-D-葡萄糖	Phenolic acids	酚酸类	Phenolic acids	酚酸类	C15H18O8	3	114297-65-3	12186.1	26121.9	18770.9	64113.2	120731	98521.1	120093	185994	75325.4	1.54283	0.00301841	0.0225564	0.171723	-2.54184	down
Lakn002786	Protocatechuic acid xylosyl xyloside	原儿茶酸二木糖苷	Phenolic acids	酚酸类	Phenolic acids	酚酸类	C17H22O12	1	-	3.42714e+06	2.30214e+06	2.80735e+06	500338	232436	308908	119253	168602	1876.27	1.23033	0.0120595	0.0499875	12.8234	3.68071	up
Wafn004433	1-Hexanol arabinosylglucoside	1-己醇 阿拉伯糖基葡萄糖苷	Others	其它类	Alcohol compounds	醇类化合物	C17H32O10	3	-	176189	211992	190209	70068.1	25343.5	178802	45375.3	110967	37774.1	1.15762	0.00357591	0.025419	2.47001	1.30452	up
Rfn048602	Melilotoside*	草木樨苷*	Phenolic acids	酚酸类	Phenolic acids	酚酸类	C15H18O8	3	618-67-7	9796.42	48982.1	28801.5	96681.2	283971	217826	172211	326431	218150	1.51578	0.00159413	0.0159582	0.133174	-2.90861	down
Zmhn002301	p-Coumaric acid-4-O-glucoside*	对香豆酸-4-O-葡萄糖苷*	Phenolic acids	酚酸类	Phenolic acids	酚酸类	C15H18O8	3	117405-48-8	27718.1	63393.6	44644.8	166745	489992	429052	404854	634857	393686	1.57364	0.00161502	0.0159582	0.107778	-3.21386	down
pmn001419	1-O-p-Coumaroyl-β-D-glucose*	1-O-对香豆酰-β-D-葡萄糖*	Phenolic acids	酚酸类	Phenolic acids	酚酸类	C15H18O8	3	7139-64-2	27718.1	63393.6	44644.8	166745	489992	429052	404854	634857	393686	1.57364	0.00161502	0.0159582	0.107778	-3.21386	down
pmn001687	Cis-Coutaric acid	顺式-对香豆酰酒石酸	Phenolic acids	酚酸类	Phenolic acids	酚酸类	C13H12O8	3	67920-37-0	3.08435e+07	3.99782e+07	3.47027e+07	7.27514e+07	7.35037e+07	7.0691e+07	7.30582e+07	6.95501e+07	7.53527e+07	1.62956	0.00248964	0.0203033	0.485273	-1.04313	down
MWS2417	3-Hydroxymandelate	3-羟基扁桃酸	Phenolic acids	酚酸类	Phenolic acids	酚酸类	C8H8O4	3	17119-15-2	1781.18	8905.92	5236.68	38496	36959.1	21111.2	31968	37686.7	36935.2	1.52455	8.00852e-05	0.00350106	0.156764	-2.67333	down
Hmhn003067	Phenylpropionic acid-O-β-D-glucopyranoside*	苯基丙酸-O-β-D-吡喃葡萄糖苷*	Phenolic acids	酚酸类	Phenolic acids	酚酸类	C15H18O8	3	-	9727.73	48638.7	28599.5	98408	229948	229959	203546	344534	201590	1.51772	0.00140074	0.0149355	0.132977	-2.91075	down
Hmqn003158	Sanguiin H1*	地榆素 H1*	Tannins	鞣质	Tannin	鞣质	C34H26O22	1	-	1.06625e+06	1.7327e+06	1.37149e+06	485255	267389	1.19529e+06	208336	676091	290745	1.19555	0.0192302	0.0665447	2.6707	1.41722	up
Lmmn003663	5-Glucosyloxy-2-Hydroxybenzoic acid methyl ester	5-葡萄糖氧基-2-羟基苯甲酸甲酯	Phenolic acids	酚酸类	Phenolic acids	酚酸类	C14H18O9	3	-	138205	106867	120085	63603.8	4538.51	72884.7	37884.8	58874.3	25101	1.05884	0.00113213	0.0135976	2.77805	1.47407	up
Lmpn007255	Patuletin (Quercetagetin-6-methyl ether)	万寿菊素	Flavonoids	黄酮	Flavonols	黄酮醇	C16H12O8	3	519-96-0	13861.4	13861.4	13584.2	181922	213316	113263	352229	152168	442653	1.58634	0.00708402	0.0363395	0.0567579	-4.13903	down
pmn001515	3-Galloylshikimic acid	3-没食子酰莽草酸	Phenolic acids	酚酸类	Phenolic acids	酚酸类	C14H14O9	1	110082-91-2	1.97842e+06	2.17703e+06	2.03617e+06	293822	145909	777305	347205	416572	105929	1.44887	1.47518e-06	0.000562552	5.93425	2.56907	up
Waln010449	1-(2,3-dihydroxypropoxy)-3-(((2-(dimethylamino)ethoxy)(hydroxy)phosphoryl)oxy)propan-2-yl (E)-hexadec-9-enoate	1-(2,3-二羟基丙氧基)-3-(((2-(二甲基氨基)乙氧基)(羟基)磷酰基)氧基)丙-2-基 (E)-9-十六碳烯酸	Lipids	脂质	LPE	溶血磷脂酰乙醇胺	C26H52NO9P	1	-	3719.6	743.921	2187.13	35051.3	22831.1	54532	19195.5	14833.1	98103.1	1.49247	0.0301846	0.0888143	0.0543918	-4.20047	down
pmn001376	Olivil	橄榄树脂素	Lignans and Coumarins	木脂素和香豆素	Lignans	木脂素	C20H24O7	3	2955-23-9	4681.07	4681.07	4587.45	23405.4	42132.7	87122.8	86644.6	31784	26820.2	1.51948	0.0135211	0.0534427	0.0936499	-3.41658	down
mws1429	Vomifoliol (Blumenol A)	催吐萝芙叶醇	Terpenoids	萜类	Monoterpenoids	倍萜	C13H20O3	3	189351-15-3	2872.43	2872.43	2814.98	24469.1	37276.2	19559.9	53208.7	22896.1	14362.2	1.54314	0.00681806	0.0359112	0.0996651	-3.32677	down
Zmln002252	Sideretin (5,7,8-Trihydroxy-6-methoxycoumarin)	5,7,8-三羟基-6-甲氧基香豆素	Lignans and Coumarins	木脂素和香豆素	Coumarins	香豆素	C10H8O6	3	-	2430.81	20497.7	11235	38517.4	19531.3	31501.4	25660.6	17539	24121	1.14278	0.0808955	0.168588	0.435563	-1.19905	down
Wasn004983	5-Galloyl-6-O-Benzoyl Glucose	5-没食子酰-6-苯甲酰葡萄糖	Phenolic acids	酚酸类	Phenolic acids	酚酸类	C20H20O11	3	-	126010	64684	93439.9	42203.8	39623.8	39283.4	48648.7	39786.9	52930.3	1.47557	0.100098	0.192915	2.16502	1.11438	up
Zbqn004234	N-(malonyl)phenylalanine	N-(丙二酰基)苯丙氨酸	Amino acids and derivatives	氨基酸及其衍生物	Amino acids and derivatives	氨基酸及其衍生物	C12H13NO5	3	-	29753.7	37845.3	33123.5	20665	9959.67	14942.5	21036.2	15937.7	9903.9	1.42102	0.00211448	0.0189472	2.17908	1.12372	up
Labn003049	Galloyl xylosyl rhamnosyl gallic acid	没食子酰木糖基鼠李糖基没食子酸	Phenolic acids	酚酸类	Phenolic acids	酚酸类	C25H28O17	3	-	215961	332941	268962	90163.5	57809.1	102359	92552.7	84647.4	46922.9	1.53756	0.023049	0.0747313	3.44759	1.78559	up
Lmyn002145	Mucic acid-1,4-lactone-3,5-di-O-gallate	粘酸-1,4-内酯-3,5-二氧没食子酸酯	Phenolic acids	酚酸类	Phenolic acids	酚酸类	C20H16O15	3	-	320226	417619	361544	78991.3	43285.5	203480	89757.3	128066	44924.5	1.38962	0.000794784	0.0116465	3.73621	1.90158	up
Lmsn009238	1,2,3,19-Tetrahydroxyurs-12-en-28-oic acid	1,2,3,19-四羟基熊果-12-烯-28-酸	Terpenoids	萜类	Triterpene	三萜	C30H48O6	3	120211-98-5	834590	4.52103e+06	2.62425e+06	1.081e+06	563924	323170	812686	571003	127346	1.21103	0.187996	0.293353	4.58728	2.19764	up
Cmdn000784	Uric acid	尿酸	Nucleotides and derivatives	核苷酸及其衍生物	Nucleotides and derivatives	核苷酸及其衍生物	C5H4N4O3	3	69-93-2	1823.5	9117.51	5361.09	50980	40037.7	10633.7	26206.8	13320.9	15362.6	1.26827	0.0258903	0.0803671	0.208278	-2.26342	down
mws2108	Cryptochlorogenic acid (4-O-Caffeoylquinic acid)*	隐绿原酸 (4-O-咖啡酰奎宁酸)*	Phenolic acids	酚酸类	Phenolic acids	酚酸类	C16H18O9	3	905-99-7	390597	603239	486979	173530	276451	202679	118039	277129	275023	1.29289	0.030203	0.0888143	2.23882	1.16274	up
Lmsn009824	2,3,19,23-Tetrahydroxyolean-12-en-28-oic acid	2,3,19,23-四羟基齐墩果-12-烯-28-酸	Terpenoids	萜类	Triterpene	三萜	C30H48O6	3	55306-03-1	834590	4.52103e+06	2.62425e+06	1.081e+06	563924	323170	861696	571003	127346	1.2039	0.189028	0.294431	4.52356	2.17746	up
WaYn010475	2-(2,3-dihydroxypropoxy)-3-(((2-(dimethylamino)ethoxy)(hydroxy)phosphoryl)oxy)propan-2-yl (E)-hexadec-9-enoate	2-(2,3-二羟基丙氧基)-3-(((2-(二甲基氨基)乙氧基)(羟基)磷酰基)氧基)丙-2-基 (E)-9-十六碳烯酸	Lipids	脂质	LPE	溶血磷脂酰乙醇胺	C26H52NO9P	2	-	10173	2034.6	5981.73	33058.4	26324.8	38610.2	16892.7	14739.4	87498.9	1.34262	0.0393799	0.104654	0.167548	-2.57736	down
Zbqn000800	N-formyl-proline	N-甲酰基脯氨酸	Amino acids and derivatives	氨基酸及其衍生物	Amino acids and derivatives	氨基酸及其衍生物	C6H9NO3	3	-	6824.4	1364.88	4012.75	38658.3	36958.8	17269	64788.8	21265.6	34647.3	1.45343	0.00512381	0.0308251	0.114258	-3.12964	down
Wcsn000472	Laminaran	海带多糖(昆布多糖)	Others	其它类	Saccharides	糖类	C18H32O16	3	9008-22-4	9075.24	1815.05	5336.24	26218.2	57445	27741.4	90058.8	19670.2	31164.1	1.40169	0.0199093	0.0680625	0.12863	-2.9587	down
mws0208	Adipic Acid*	己二酸*	Organic acids	有机酸	Organic acids	有机酸	C6H10O4	3	124-04-9	65237.7	13047.5	38359.8	504836	345401	302223	428254	450624	343838	1.53382	2.60144e-05	0.00247722	0.0982201	-3.34784	down
mws0924	2-Methylglutaric acid*	2-甲基戊二酸*	Organic acids	有机酸	Organic acids	有机酸	C6H10O4	3	617-62-9	65237.7	13047.5	38359.8	504836	345401	302223	428254	450624	343838	1.53382	2.60144e-05	0.00247722	0.0982201	-3.34784	down
Wayn007444	3,3'-Dimethylellagic acid 4'-sulfate	3,3'-二甲基鞣花酸 4'-磺酸基	Tannins	鞣质	Tannin	鞣质	C16H10O11S	3	-	11108.2	12502.9	11569.4	159431	79380.9	126141	81242.8	532613	403081	1.51373	0.0377453	0.101337	0.0509165	-4.29572	down
Cmxn006627	Maritimetin	海生菊苷	Flavonoids	黄酮	Aurones	橙酮类	C15H10O6	3	576-02-3	11268.6	14450.6	12602.4	28892.5	31312.7	12840	22718.7	26542.7	31487.1	1.27557	0.00559787	0.0318797	0.498351	-1.00477	down
Zbsn002848	Isostrictinin*	异小木麻黄素*	Tannins	鞣质	Tannin	鞣质	C27H22O18	1	87392-62-9	8.79534e+06	1.47013e+07	1.15134e+07	3.49266e+06	1.76076e+06	8.53755e+06	2.20546e+06	3.81138e+06	2.98042e+06	1.31927	0.0219035	0.0723408	3.07264	1.61948	up
Lcsn000628	Sanguiin H5*	地榆素 H5*	Tannins	鞣质	Tannin	鞣质	C27H22O18	1	-	8.79534e+06	1.47013e+07	1.15134e+07	3.49266e+06	1.76076e+06	8.53755e+06	2.20546e+06	3.81138e+06	2.98042e+06	1.31927	0.0219035	0.0723408	3.07264	1.61948	up
Wasn003049	O-Benzoylgalactaric acid	O-苯甲酰半乳糖酸	Phenolic acids	酚酸类	Phenolic acids	酚酸类	C13H14O9	1	-	113368	116011	112396	39556.6	27737	37575.5	40182.4	48219.5	24737.6	1.58119	1.00541e-06	0.000562552	3.13542	1.64866	up
Lcfn121098	HexosylLPE16:0	HexosylLPE16:0	Lipids	脂质	LPE	溶血磷脂酰乙醇胺	C27H54NO12P	1	-	189167	116939	149992	27827.1	29445.7	21054.2	61100	9147.24	29063.3	1.45851	0.0189048	0.0657657	5.13515	2.36041	up
Zmyn000083	D-Glucose 1,6-bisphosphate	D-葡萄糖-1,6-二磷酸	Others	其它类	Saccharides	糖类	C6H14O12P2	3	10139-18-1	52493	80991.3	65407.3	24650	13701.4	21792.3	26342.5	32790	12575.8	1.46255	0.0210558	0.0703557	3.01689	1.59306	up
Lmyn012274	3,25-Epoxy-3-hydroxyolean-18-en-28-oic acid (Semimoronic acid)	3,25-环氧-3-羟基齐墩果-18-烯-28-酸 (3,25-环氧模绕醇酸)	Terpenoids	萜类	Triterpene	三萜	C30H46O4	3	102053-38-3	30308.4	6061.67	17821.3	124066	140792	82800	151779	201332	35894.8	1.34841	0.00558716	0.0318797	0.147126	-2.76487	down
MWSslk124	2-Benzylsuccinic Acid	2-苄基琥珀酸	Organic acids	有机酸	Organic acids	有机酸	C11H12O4	3	884-33-3	14692.9	15293.6	14693.4	24605.9	65774.1	25018.7	124274	29698.6	49942.6	1.20072	0.0584473	0.136516	0.27985	-1.83728	down
Wafn001957	2-O-Caffeoylglucaric Acid	2-O-咖啡酰葡萄糖二酸	Phenolic acids	酚酸类	Phenolic acids	酚酸类	C15H16O11	3	-	3759.73	3759.73	3684.54	30723.3	62459.9	83147.2	25689.6	18798.6	37219.4	1.55253	0.0115424	0.0490691	0.0868399	-3.5255	down
mws0371	Cis-4,7,10,13,16,19-Docosahexaenoic Acid	顺式-4,7,10,13,16,19-二十二碳六烯酸	Lipids	脂质	Free fatty acids	游离脂肪酸	C22H32O2	1	6217-54-5	6315.12	12757.3	9345.48	13485.8	39017.5	13890.6	23426.6	17066.8	12506.3	1.1119	0.0583144	0.136448	0.476037	-1.07086	down
MWSmce342	2-Caffeoyl-L-tartaric acid (Caftaric acid)	咖啡酰酒石酸	Phenolic acids	酚酸类	Phenolic acids	酚酸类	C13H12O9	3	67879-58-7	350591	240888	289825	396594	705521	558660	832805	384695	815225	1.28468	0.0095956	0.0437754	0.477219	-1.06728	down
ZbYn009262	3'-linoleoyl sucrose	3'-亚油酰蔗糖	Lipids	脂质	Free fatty acids	游离脂肪酸	C30H50O12	1	-	899.356	899.356	881.368	6636.02	27814.8	22317.8	32585.1	4496.78	13533	1.49941	0.0150952	0.0571354	0.0499161	-4.32435	down
Ylyn009578	wilforic acid E	雷公藤酸 E	Terpenoids	萜类	Triterpene	三萜	C30H46O5	3	-	7.48472e+06	5.13312e+06	6.18274e+06	2.44946e+06	2.03042e+06	2.29468e+06	2.46215e+06	5.13899e+06	897143	1.26832	0.00915431	0.0423856	2.46196	1.29981	up
mws1074	Daphnetin	瑞香素	Lignans and Coumarins	木脂素和香豆素	Coumarins	香豆素	C9H6O4	3	486-35-1	32493.2	6498.65	19106	127755	203711	88269.3	215782	111289	201947	1.48945	0.0011353	0.0135976	0.122472	-3.02947	down
Sasn009853	Lanceolitol B4	Lanceolitol B4	Lipids	脂质	Free fatty acids	游离脂肪酸	C28H52O12	2	-	22081.2	21328.8	21270.9	13142.1	8356.65	15979.7	7700.7	1540.14	8102.33	1.06227	0.00158612	0.0159582	2.35968	1.23859	up
MWStz540	5'-Methoxyisolariciresinol 3alpha-O-beta-glucopyranoside*	5'-甲氧基异落叶松脂素-9'-O-葡萄糖苷*	Lignans and Coumarins	木脂素和香豆素	Lignans	木脂素	C27H36O12	2	143236-03-7	92957.6	54037.6	72027.7	29742	18648.4	39745.7	34566.5	60730.3	28246.3	1.25173	0.0555854	0.132546	2.06939	1.0492	up
Sacn001940	8-Epiloganic acid	8-表马钱子苷酸	Terpenoids	萜类	Monoterpenoids	倍萜	C16H24O10	3	82509-41-9	143439	170868	154010	48323.8	50785.4	43775.4	73176.5	89342.7	86685	1.41891	0.000241128	0.00596677	2.38883	1.2563	up
Lmbn002072	2-Propylsuccinic acid	2-丙基琥珀酸	Organic acids	有机酸	Organic acids	有机酸	C7H12O4	3	618-57-5	12493.1	7011.83	9557.42	26931	32243.2	14354.2	23069.6	20984	20278	1.38181	0.00281916	0.0217963	0.421622	-1.24598	down
Zmjn001813	Pimelic acid	庚二酸	Lipids	脂质	Free fatty acids	游离脂肪酸	C7H12O4	3	111-16-0	12493.1	7011.83	9557.42	26931	32243.2	14354.2	23069.6	20984	20278	1.38181	0.00281916	0.0217963	0.421622	-1.24598	down
Lazn003953	Erythro-Guaiacylglycerol-β-dihydroconiferyl Ether glucoside	赤式-愈创木基甘油-β-O-4'-二氢松柏醇醚葡萄糖苷	Lignans and Coumarins	木脂素和香豆素	Lignans	木脂素	C26H36O12	3	-	137475	276492	202844	66209.1	27731	72353.5	59149.5	51758.7	46414.5	1.49225	0.0600187	0.138826	3.81199	1.93054	up
Lmgn000224	2-Methyl-3-oxosuccinic acid	2-甲基-3-氧代琥珀酸	Organic acids	有机酸	Organic acids	有机酸	C5H6O5	3	-	8700.39	1740.08	5115.83	23489.4	89349.1	25019.8	33430.4	20828.1	36852.6	1.42783	0.0253217	0.0791642	0.135881	-2.87958	down
Wayn001257	N-(1-Deoxy-1-fructosyl)Leucine	N-(1-脱氧-1-果糖基)亮氨酸	Amino acids and derivatives	氨基酸及其衍生物	Amino acids and derivatives	氨基酸及其衍生物	C12H23NO7	3	-	469920	65426.9	262320	77286.8	64349.6	24439.8	69036.6	54037.8	4887.96	1.15575	0.203388	0.309627	5.42559	2.43978	up
pme3511	Orotidine	乳清苷	Others	其它类	Vitamin	维生素	C10H12N2O8	3	314-50-1	114461	92802.4	101559	283317	204470	181863	214193	282565	317183	1.51763	0.000890357	0.0123566	0.416317	-1.26424	down
pmb3317	Quinacyl syringic acid	奎宁酰丁香酸	Phenolic acids	酚酸类	Phenolic acids	酚酸类	C16H20O10	3	-	13117.8	13117.8	12855.5	103211	182533	196162	65589.2	66224.6	90081.6	1.55897	0.00689285	0.0362324	0.111086	-3.17026	down
Zbqn002049	(2-carboxyethyl)-L-phenylalanine	(2-羧乙基)-L-苯丙氨酸	Amino acids and derivatives	氨基酸及其衍生物	Amino acids and derivatives	氨基酸及其衍生物	C12H15NO4	3	-	482665	479729	471573	1.12491e+06	958561	1.48949e+06	672753	1.15343e+06	1.94089e+06	1.42371	0.0090116	0.0419848	0.390725	-1.35577	down
mws1361	Taxifolin-3-O-rhamnoside (Astilbin)	花旗松素-3-O-鼠李糖苷(落新妇苷)	Flavonoids	黄酮	Flavanonols	二氢黄酮醇	C21H22O11	3	29838-67-3	121949	312728	212992	32648.8	25315.3	65265.5	15094.2	73445.5	21474.9	1.38869	0.0802399	0.167843	5.55357	2.47342	up
Hmln000659	3-O-Galloyl-D-glucose*	3-O-没食子酰-D-葡萄糖*	Phenolic acids	酚酸类	Phenolic acids	酚酸类	C13H16O10	1	-	2.63459e+07	2.52326e+07	2.52734e+07	6.54324e+06	3.68296e+06	1.72165e+07	3.8781e+06	9.29231e+06	5.28212e+06	1.3571	0.000282776	0.00630945	3.34902	1.74374	up
MWS0132	Oxiglutatione	氧化谷胱甘肽	Amino acids and derivatives	氨基酸及其衍生物	Amino acids and derivatives	氨基酸及其衍生物	C20H32N6O12S2	3	27025-41-8	19541.9	72157.7	44932.8	28619.6	18930.5	23053.8	13811	22989.5	9119.69	1.06612	0.224707	0.332248	2.34514	1.22967	up
Lmfn000604	6-O-Galloyl-β-D-glucose*	6-O-没食子酰-β-D-葡萄糖*	Phenolic acids	酚酸类	Phenolic acids	酚酸类	C13H16O10	1	13186-19-1	2.69086e+07	2.30204e+07	2.44652e+07	6.02989e+06	3.53455e+06	1.70084e+07	349655	9.02417e+06	5.0366e+06	1.02369	0.000283841	0.00630945	3.63047	1.86016	up
Zmhn001703	5-O-Galloyl-D-hamamelose*	5-O-没食子酰-D-金缕梅糖*	Phenolic acids	酚酸类	Phenolic acids	酚酸类	C13H16O10	1	-	2.69086e+07	2.30204e+07	2.44652e+07	6.02989e+06	3.53455e+06	1.70084e+07	349655	9.02417e+06	5.0366e+06	1.02369	0.000283841	0.00630945	3.63047	1.86016	up
Lmqn000213	Stachyose	水苏糖	Others	其它类	Saccharides	糖类	C24H42O21	3	470-55-3	8884.34	21239.5	14760.7	62570.4	118800	45626.1	51831.1	52196	52348.3	1.49918	0.00612437	0.0337484	0.234156	-2.09446	down
Zmdn006903	6-Methylaloe emodin	6-甲基-芦荟大黄素	Quinones	醌类	Anthraquinone	蒽醌	C16H12O5	1	873431-39-1	3379.06	675.812	1986.89	618753	1.178e+06	251778	252348	14897	2.00672e+06	1.45251	0.0658037	0.147359	0.00279549	-8.48268	down
Hmln002355	5'-Methoxymatairesinoside*	5'-甲氧基罗汉松脂苷*	Lignans and Coumarins	木脂素和香豆素	Lignans	木脂素	C27H34O12	2	1691201-82-7	83984.9	113044	96544.3	45938.9	48094.8	59277.5	25351.7	53696.3	46431.3	1.35296	0.00993348	0.0447689	2.10605	1.07454	up
Lmxn007456	5,7,3'-trihydroxy-6,8,4'-trimethoxyflavone; Acerosin	5,7,3'-三羟基-6,8,4'-三甲氧基黄酮	Flavonoids	黄酮	Flavones	黄酮	C18H16O8	3	15835-74-2	9080.34	12237.7	10445.8	16161.9	31260.1	38013.7	39431.1	35930.5	31826.3	1.50091	0.00117615	0.0136774	0.329802	-1.60033	down
Waln003168	5-O-p-Coumaroyl Galactonic Acid	5-O-p-香豆酰半乳糖酸	Phenolic acids	酚酸类	Phenolic acids	酚酸类	C15H18O9	3	-	14734.7	8828.29	11545.9	39253.2	55578.6	37996.4	68105.9	99616.6	49368.4	1.52779	0.00390055	0.0267831	0.200669	-2.31711	down
Lmtn002565	1-O-Vanilloyl-D-Glucose	1-O-香草酰-D-葡萄糖	Phenolic acids	酚酸类	Phenolic acids	酚酸类	C14H18O9	3	-	123482	123603	121072	27855.2	13158	83768.5	24841.2	25826.8	6067.35	1.31348	0.000417542	0.00811268	4.05645	2.02022	up
Safn010965	Porrigenic acid	Porrigenic acid	Lipids	脂质	Free fatty acids	游离脂肪酸	C18H30O4	2	-	57936	71479.8	63413.7	27760.2	24691.9	16196.7	12022.6	2404.52	26619.4	1.17624	0.000207181	0.00538055	3.51572	1.81382	up
Lmhn007769	3β,6β,19α,24-Tetrahydroxyurs-12-en-28-oic acid	3β,6β,19α,24-四羟基熊果-12-烯-28-酸	Terpenoids	萜类	Triterpene	三萜	C30H48O6	3	91095-51-1	530517	2.81078e+06	1.63724e+06	562806	291482	283153	353567	344372	127855	1.32939	0.179414	0.284199	5.07177	2.34249	up
Lmbn001467	5-Acetamidopentanoic Acid	5-乙酰氨基戊酸	Organic acids	有机酸	Organic acids	有机酸	C7H13NO3	3	1072-10-2	225832	102383	160825	40288.1	22103.4	54637.8	37355.1	41080.2	2500.24	1.22708	0.062018	0.142197	4.94067	2.30471	up
Ysjn001064	3-Oxopentanedioic acid	1,3-丙酮二羧酸	Organic acids	有机酸	Organic acids	有机酸	C5H6O5	3	542-05-2	6792.01	1358.4	3993.7	17849.4	50261.8	9898.06	24539.7	17179.7	21559	1.37414	0.0178237	0.063649	0.171906	-2.54031	down
Zmhn002508	4-p-Cumaroyl-rhamnosyl-(1→6)-D-glucose	4-对香豆酰鼠李糖基-(1→6)-D-葡萄糖	Phenolic acids	酚酸类	Phenolic acids	酚酸类	C21H28O12	3	-	3029.09	15145.5	8905.54	38333.6	72870.7	37742.4	28933.9	17061.3	46327.7	1.37833	0.00867541	0.0410011	0.22448	-2.15534	down
pmn001407	2,3,16,21-Tetrahydroxyolean-12-en-28-oic acid (Platycogenic acid C)	2,3,16,21-四羟基齐墩果-12-烯-28-酸 (桔梗酸 C)	Terpenoids	萜类	Triterpene	三萜	C30H48O6	3	26121-81-3	631.139	631.139	618.516	3155.69	10187.4	6757.65	15506.5	4959.57	11085.6	1.55807	0.00761156	0.0378845	0.0728251	-3.77942	down
pmb2947	Catechin-(4alpha->8)-catechin-(4alpha->6)-catechin	三儿茶素	Flavonoids	黄酮	Flavanols	黄烷醇类	C45H38O18	3	-	97090.2	88583.7	90980.2	27704	19185.9	104238	32449.5	30456.5	24255.6	1.21922	0.00942533	0.0432214	2.322	1.21537	up
Hmbn004734	3,23-Dihydroxy-30-noroleana-12,20(29)-dien-28-oic acid (30-Norhederagenin)	3,23-二羟基-30-去甲基齐墩果-12,20(29)-二烯-28-酸 (30-去甲常春藤皂苷元)	Terpenoids	萜类	Triterpene	三萜	C29H44O4	3	117654-06-5	55449.6	277248	163022	994882	675756	387485	409101	461375	406921	1.31979	0.0124829	0.0510957	0.297237	-1.75032	down
WaYn011606	1-(2,3-dihydroxypropoxy)-3-(((2-(dimethylamino)ethoxy)(hydroxy)phosphoryl)oxy)propan-2-yl heptadecanoate	1-(2,3-二羟基丙氧基)-3-(((2-(二甲基氨基)乙氧基)(羟基)磷酰基)氧基)丙-2-基十七烷酸酯	Lipids	脂质	LPE	溶血磷脂酰乙醇胺	C27H56NO9P	1	-	24053.6	18593.9	20897.3	9401.4	11748.2	7363.09	8302.65	4002.11	800.423	1.14786	0.000844561	0.0120396	3.05372	1.61057	up
ZbYn009419	3-Oleoyl sucrose	3-亚油酰蔗糖	Lipids	脂质	Free fatty acids	游离脂肪酸	C30H50O12	1	-	668.007	668.007	654.647	6503.44	25845.2	27278.7	36031.6	3340.04	15010	1.4872	0.0172547	0.0620839	0.0349211	-4.83976	down
Wasyqn2135	Gallic Acid 4-O-Glucoside	没食子酸 4-O-葡萄糖苷	Phenolic acids	酚酸类	Phenolic acids	酚酸类	C13H16O10	3	-	10116.6	10116.6	9914.25	63405.1	58534.9	99450	68674.5	188391	127599	1.58638	0.00678446	0.0358061	0.0994874	-3.32934	down
Lmfn001158	Ginnalin A (2,6-Di-O-Galloyl-1,5-Anhydro-D-Glucitol)	条茶槭甲素	Tannins	鞣质	Tannin	鞣质	C20H20O13	2	-	198435	423693	304843	102675	57826.9	322069	83740.6	117020	99006.8	1.14019	0.0870976	0.176406	2.36975	1.24473	up
Wasyqn1528	7-Caffeoylsedoheptulose	7-咖啡酰景天庚酮糖	Phenolic acids	酚酸类	Phenolic acids	酚酸类	C16H20O10	3	-	8068.46	8068.46	7907.09	61318.6	100327	145900	63714.6	40342.3	78109.4	1.58249	0.00470437	0.0293799	0.0981967	-3.34818	down
Wasn001627	Glucosyl 2,3-Dihydroxy-2-Methylbutanoic Acid	葡萄糖基 2,3-二羟基-2-甲基丁酸	Organic acids	有机酸	Organic acids	有机酸	C11H20O9	3	-	184390	183898	180461	59075	40079	68038.8	54034.4	79875.6	56285.9	1.56966	1.50128e-06	0.000562552	3.07088	1.61865	up
pmn001647	Procyanidin C2	原花青素 C2	Tannins	鞣质	Proanthocyanidins	原花青素	C45H38O18	1	37064-31-6	62467.5	54900.6	57510.4	15990.3	10320.8	71842.6	2064.15	14059.3	14327.2	1.02664	0.0149766	0.0568505	2.71964	1.44341	up
Lmnn102709	Olivil-4'-O-glucoside	橄榄树脂素-4'-O-葡萄糖苷	Lignans and Coumarins	木脂素和香豆素	Lignans	木脂素	C26H34O12	3	76880-93-8	5168.56	5168.56	5065.19	93303.3	521126	25842.8	351225	62703.6	80730.4	1.41883	0.0739645	0.160267	0.0271423	-5.20331	down
Lmjp101402	5,7-Dihydroxycoumarin	5,7-二羟基香豆素	Lignans and Coumarins	木脂素和香豆素	Coumarins	香豆素	C9H6O4	3	2732-18-5	2606.61	2606.61	2554.48	23292.9	27290	13033	38488.2	18583.6	29835.5	1.58594	0.00161857	0.0159582	0.103209	-3.27636	down
mws0159	Phenylpyruvic acid	苯丙酮酸	Phenolic acids	酚酸类	Phenolic acids	酚酸类	C9H8O3	3	156-06-9	6410.03	6410.03	6281.83	106903	44633.2	48231	38265.5	36988	65336.4	1.56999	0.00565551	0.0320398	0.112246	-3.15526	down
Wasn006047	Glucosyl 10,11-dihydroxy-2,6-farneSadienoate	葡萄糖基 10,11-二羟基-2,6-法尼二烯酸	Terpenoids	萜类	Sesquiterpenoids	倍半萜	C21H36O9	3	-	52353.3	39830.2	45169.9	18408	21590.7	29610.9	16076.2	14287.1	6346.39	1.32151	0.00205008	0.0184789	2.58379	1.36949	up
Lmhn007953	Hexylitaconic acid	己基亚甲基丁二酸	Organic acids	有机酸	Organic acids	有机酸	C11H18O4	1	-	1471.9	1471.9	1442.46	625417	86603.8	115617	7359.51	1471.9	1.9336e+06	1.12856	0.197064	0.303701	0.0031669	-8.30271	down
mws0574	2-Hydroxyisobutyric acid*	2-羟基异丁酸*	Organic acids	有机酸	Organic acids	有机酸	C4H8O3	3	594-61-6	1992.5	11700.6	6709.63	19551	28310.9	23180.2	11837.6	9962.49	27017.9	1.25646	0.0193006	0.0666124	0.340443	-1.55452	down
mws0206	2-Hydroxybutyric Acid*	2-羟基丁酸*	Organic acids	有机酸	Organic acids	有机酸	C4H8O3	3	3347-90-8	1992.5	11700.6	6709.63	19551	28310.9	23180.2	11837.6	9962.49	27017.9	1.25646	0.0193006	0.0666124	0.340443	-1.55452	down
MA10014775	Hydroquinone	对苯二酚	Others	其它类	Others	其它	C6H6O2	3	123-31-9	1287.45	6437.26	3785.11	44173.9	19579.8	97890.7	1287.45	21635.9	106773	1.0618	0.0547697	0.131077	0.079013	-3.66177	down
Wmkn003942	2'-HydroxyIsoxanthohumol	2'-羟基异黄腐醇	Flavonoids	黄酮	Flavanones	二氢黄酮	C21H22O6	3	-	1679.34	8396.69	4937.25	13003.7	15401	17098.7	19728.3	22162.4	30301.1	1.44309	0.00270751	0.0212629	0.255122	-1.97074	down
HJN092	p-Coumaroylferuloylputrescine	对香豆酰阿魏酰腐胺	Alkaloids	生物碱	Phenolamine	酚胺	C23H26N2O5	3	-	2452.7	2452.7	2403.64	74194.7	416947	72857	502160	2452.7	179863	1.246	0.057128	0.134633	0.0117087	-6.41627	down
pmb2654	Anthranilate-1-O-Sophoroside	邻氨基苯甲酸-1-O-槐糖苷	Phenolic acids	酚酸类	Phenolic acids	酚酸类	C19H27NO12	3	-	6113.05	725.2	3350.74	33282.7	180214	13315.5	195856	3640.01	12689.7	1.06767	0.114941	0.210307	0.0464193	-4.42913	down
Lmhn006899	FK17-P2b1	FK17-P2b1	Others	其它类	Others	其它	C13H16O4	3	-	4804.94	4804.94	4708.84	29883.3	210091	39969.8	492765	24024.7	98087.8	1.36727	0.110127	0.204445	0.0320035	-4.96562	down
Hmsn002948	2-Hydroxyphenol-1-O-glucosyl(6→1)rhamnoside	2-间苯二酚-1-O-葡萄糖基(6→1)鼠李糖苷	Others	其它类	Others	其它	C18H26O11	3	-	273269	220653	242022	49310.5	25723.4	22741.8	14256.5	2851.31	2851.31	1.43426	0.00105454	0.0134639	12.5017	3.64406	up
Wmqn000820	Dehydrololiolide	脱氢地芰普内酯	Terpenoids	萜类	Monoterpenoids	倍萜	C11H14O3	3	19355-58-9	32069.4	38015.6	34341.6	14651.5	22978.8	5160.14	13257.9	17472.9	5584.05	1.26384	0.000324777	0.00681513	2.64019	1.40064	up
mws0724	8-Hydroxyguanosine	8-羟基鸟苷	Nucleotides and derivatives	核苷酸及其衍生物	Nucleotides and derivatives	核苷酸及其衍生物	C10H13N5O6	3	3868-31-3	1507.75	7538.76	4432.79	14518	17282.4	19121.4	24346.2	17230.5	24571.1	1.48095	0.00109415	0.0134639	0.230279	-2.11855	down
mws0346	3-(3-Hydroxyphenyl)-propionic acid	3-(3-羟基苯基)丙酸	Phenolic acids	酚酸类	Phenolic acids	酚酸类	C9H10O3	3	621-54-5	1568.98	1568.98	1537.6	27057.1	28144.2	30271.7	12800.1	9887.18	22482.5	1.587	0.00212894	0.0189472	0.0715778	-3.80434	down
pmb3114	Epicatechin-(3'-O-7'')-epiafzelechin	表儿茶素-(3'-O-7'')-表阿夫儿茶精	Flavonoids	黄酮	Flavanols	黄烷醇类	C30H26O11	3	-	62376	138114	98240.3	35897.1	14232	65174.2	27963.2	22419.2	26800.7	1.31823	0.0781349	0.165681	3.10391	1.63409	up
Wasn002933	1-O-(3,4,5-Trimethoxybenzoyl)-B-D-Glucopyranoside	1-O-(3,4,5-三甲氧基苯甲酰基)-B-D-吡喃葡萄糖苷	Phenolic acids	酚酸类	Phenolic acids	酚酸类	C16H22O10	3	-	180900	112722	143875	32120.6	27006.1	50670.2	24707.6	89453	27936.2	1.40317	0.0167423	0.0610722	3.47366	1.79646	up
Zmyn002323	2-Hydroxyphenylacetic acid	2-羟基苯乙酸	Phenolic acids	酚酸类	Phenolic acids	酚酸类	C8H8O3	3	614-75-5	2882.47	20177.3	11299.3	63373.5	30566.6	31036.4	23144.9	16109.8	78989.7	1.19821	0.0381904	0.10224	0.282534	-1.8235	down
Wasyqn3683	3-O-p-Coumaroyl Methylglucaric Acid	3-O-对香豆酰甲基葡萄糖酸	Phenolic acids	酚酸类	Phenolic acids	酚酸类	C16H18O10	3	-	20578.9	95637.2	56945.9	164321	311895	251218	335757	295963	290185	1.49712	0.000469824	0.00838332	0.209977	-2.25169	down
MWS20177	5-hydroxy-anthraquinone-2-carboxylic acid	5-羟基-2-羧基蒽醌	Quinones	醌类	Anthraquinone	蒽醌	C15H8O5	3	-	6010.4	1202.08	3534.12	89138	525244	248364	800617	72137.2	226056	1.52795	0.0382185	0.10224	0.0109572	-6.51197	down
pmn001648	Cinnamtannin D1	肉桂单宁 D1	Tannins	鞣质	Tannin	鞣质	C45H36O18	3	97233-06-2	3647.43	3647.43	3574.48	21522.7	34306.3	51599	30975	27765.8	21100.2	1.60212	0.00183943	0.0171093	0.116083	-3.10677	down
MWStz537	3-O-Feruloylquinic acid	3-O-阿魏酰奎宁酸	Phenolic acids	酚酸类	Phenolic acids	酚酸类	C17H20O9	3	1899-29-2	4035.97	4035.97	3955.25	4035.97	49626.3	88943.2	55183.8	304002	95489.5	1.29683	0.077037	0.164283	0.0402732	-4.63404	down
pme2768	Pyrroloquinoline quinone	吡咯喹啉醌	Alkaloids	生物碱	Quinoline alkaloids	喹啉类生物碱	C14H6N2O8	3	72909-34-3	6445.55	6445.55	6316.64	85745.8	52021.7	6445.55	150240	37237.1	116109	1.2304	0.02552	0.0794999	0.0857873	-3.54309	down
Lmsn012425	3,7-Dihydroxyolean-12-en-28-oic acid (Rubusic acid)	3,7-二羟基齐墩果-12-烯-28-酸	Terpenoids	萜类	Triterpene	三萜	C30H48O4	2	23984-26-1	725.175	725.175	710.672	13360.6	21250.4	725.175	15614	29951.4	11156.9	1.27939	0.0148661	0.0566	0.0469489	-4.41276	down
Lmfn001337	1,2,3-Tri-O-galloyl-β-D-glucose*	1,2,3-三-O-没食子酰-β-D-葡萄糖*	Phenolic acids	酚酸类	Phenolic acids	酚酸类	C27H24O18	1	-	323844	277076	294451	119629	66781.6	344312	45937.2	109798	36639.3	1.14286	0.011415	0.0486853	2.47649	1.3083	up
MWSmce308	Gallic Acid Ethyl Ester; Ethyl gallate	没食子酸乙酯	Phenolic acids	酚酸类	Phenolic acids	酚酸类	C9H10O5	3	831-61-8	2701.67	2701.67	2647.63	78163.2	19959.7	53913	2701.67	19268.1	18406.4	1.22695	0.0508209	0.124466	0.0836846	-3.57889	down
Cmwn005940	Dihydromikanolide	二羟基薇甘菊内酯	Terpenoids	萜类	Sesquiterpenoids	倍半萜	C15H16O6	3	23758-04-5	11910.7	11910.7	11672.5	289815	307617	98193.3	379318	11910.7	214446	1.24804	0.0151554	0.0572804	0.0545514	-4.19624	down
Safn003136	Isorhamnetin 3,4'-Diglucoside	异鼠李素 3,4'-二葡糖苷	Flavonoids	黄酮	Flavonols	黄酮醇	C28H32O17	3	-	85949.6	45353.3	64338.4	19182.4	16067.6	1979.61	9898.05	22116.6	24686.9	1.20829	0.0421644	0.109289	4.16563	2.05853	up
ZbYn010300	3'-Palmitoyl sucrose	3'-棕榈油酰基蔗糖	Lipids	脂质	Free fatty acids	游离脂肪酸	C28H52O12	2	-	1583.03	1583.03	1551.37	1583.03	19907.6	12659.7	22414.7	1583.03	8464.41	1.03605	0.0469537	0.117743	0.141638	-2.81972	down
Wasn002449	Protocatechuic acid 1-O-Rutinoside	原儿茶酸 1-O-芸香糖苷	Phenolic acids	酚酸类	Phenolic acids	酚酸类	C19H26O13	3	-	71822.5	40379.7	54979.1	16895.4	9687.91	1209.49	1209.49	6047.45	1209.49	1.37887	0.0244683	0.0778183	9.22143	3.20499	up
Lmyn006922	Sakuranin	樱花苷	Flavonoids	黄酮	Flavanones	二氢黄酮	C22H24O10	3	529-39-5	173439	98182	133095	19268.5	16038.9	28953	12705.6	25696.1	14965	1.58263	0.0321907	0.09228	6.88133	2.78269	up
Wacn005438	Hydroxypentadecenoic acid glucoside	羟基十五碳烯酸葡萄糖苷	Lipids	脂质	Free fatty acids	游离脂肪酸	C21H38O8	1	-	3809.67	3809.67	3733.47	19048.3	29730.8	29469	27007.8	19796.3	23442.6	1.63121	0.000112612	0.00395246	0.152905	-2.70929	down
mws0019N	Melatonin (N-Acetyl-5-methoxytryptamine)	褪黑激素 (N-乙酰-5-甲氧基色胺)	Alkaloids	生物碱	Plumerane	吲哚类生物碱	C13H16N2O2	3	73-31-4	3756.32	3756.32	3681.2	37524.9	133362	21326.3	178811	3756.32	55473	1.18906	0.0608334	0.140463	0.0520337	-4.26441	down
Walbn08556	1-(((2-(dimethylamino)ethoxy)(hydroxy)phosphoryl)oxy)-3-hydroxypropan-2-yl oleate	1-(((2-(二甲基氨基)乙氧基)(羟基)磷酰)氧基)-3-羟基丙-2-基油酸酯	Lipids	脂质	LPE	溶血磷脂酰乙醇胺	C25H50NO7P	3	-	19803.9	3854.46	11592.6	114166	64147	118608	47936.9	19272.3	307705	1.28601	0.0633501	0.144025	0.104939	-3.25237	down
Lmdn000766	Acetylcatalpol	乙酰梓醇	Terpenoids	萜类	Monoterpenoids	倍萜	C17H26O12	3	-	173631	135281	151367	46950	1688.73	103014	18380	52621.4	1688.73	1.07924	0.000566384	0.00922748	4.10334	2.0368	up
mws0036	Hesperetin-7-O-rutinoside (Hesperidin)	橙皮素-7-O-芸香糖苷 (橙皮苷)	Flavonoids	黄酮	Flavanones	二氢黄酮	C28H34O15	3	520-26-3	4466.95	4466.95	4377.61	29852.9	46689.4	49997.5	67814.4	49874.6	36773.7	1.61882	0.000501692	0.00871483	0.0947429	-3.39984	down
Lmyn003418	Punicafolin	石榴叶鞣质	Tannins	鞣质	Tannin	鞣质	C41H30O26	1	88847-11-4	1835.1	13947.8	7733.62	12144.4	15083.7	98304.3	9175.51	63664.4	46623.3	1.12747	0.0732016	0.15921	0.191975	-2.38101	down
Lmhn002629	Benzoyltartaric acid	苯甲酰酒石酸	Phenolic acids	酚酸类	Phenolic acids	酚酸类	C11H10O7	3	-	7390.34	36951.7	21727.6	106603	87921	87382.6	77726.8	47295.1	54241.6	1.36601	0.00456793	0.0288249	0.286531	-1.80324	down
pme0257	Uracil	尿嘧啶	Nucleotides and derivatives	核苷酸及其衍生物	Nucleotides and derivatives	核苷酸及其衍生物	C4H4N2O2	3	66-22-8	23283.3	3114.15	12934.7	36752	34933	17615.5	19198.7	27538.1	55486.7	1.08825	0.0633643	0.144025	0.410728	-1.28374	down
Cmsn001563	1,7-Di-O-galloyl-D-sedoheptulose	1,7-二-O-没食子酰-D-景天庚酮糖	Phenolic acids	酚酸类	Phenolic acids	酚酸类	C21H22O15	3	-	62409.9	69519.1	64645.2	28465.9	10248.7	32678	1303.8	30391.7	6518.98	1.07002	0.000190338	0.0051991	3.58689	1.84273	up
HJN093	2-O-Salicyl-6-O-Galloyl-D-Glucose	2-O-水杨酰-6-O-没食子酰-D-葡萄糖	Phenolic acids	酚酸类	Phenolic acids	酚酸类	C20H20O12	3	-	84350.1	42794.3	62300.7	39229.5	27034.9	34285.9	4829.83	25094.1	27295.2	1.01306	0.0747784	0.161644	2.40154	1.26396	up
pme2598	3,4-Dihydroxybenzeneacetic acid*	3,4-二羟基苯乙酸*	Phenolic acids	酚酸类	Phenolic acids	酚酸类	C8H8O4	3	102-32-9	15292	15292	14986.2	100276	117159	187502	178232	15292	261243	1.27907	0.0140357	0.0549486	0.106014	-3.23767	down
Hmjn008136	2,3-Dihydroxyoleana-11,13(18)-dien-28-oic acid (Camaldulenic acid)	2,3-二羟基齐墩果-11,13(18)-二烯-28-酸 (脱氢山楂酸)	Terpenoids	萜类	Triterpene	三萜	C30H46O4	2	71850-15-2	1.14666e+07	5.15836e+06	8.14621e+06	3.4839e+06	3.49718e+06	2.64663e+06	5.70991e+06	5.236e+06	1.33405e+06	1.18793	0.113379	0.209578	2.26141	1.17722	up
MWSmce177	Ethyl ferulate	阿魏酸乙酯	Phenolic acids	酚酸类	Phenolic acids	酚酸类	C12H14O4	3	4046-02-0	1077.5	1077.5	1055.95	10199.8	30291	6470.11	22363.5	5387.5	448161	1.29159	0.287351	0.392678	0.0122819	-6.34732	down
Walbn03092	Neocarthamin	Neocarthamin	Flavonoids	黄酮	Flavanones	二氢黄酮	C21H22O11	1	-	827013	623110	710560	271390	272427	629632	138371	359425	288833	1.20474	0.00406934	0.0274393	2.20469	1.14058	up
MWSmce560	3,23-Dihydroxylup-20(29)-en-28-oic acid (23-Hydroxybetulinic acid)	3,23-二羟基羽扇豆-20(29)-烯-28-酸 (23-羟基白桦脂酸)	Terpenoids	萜类	Triterpene	三萜	C30H48O4	3	85999-40-2	1276.77	1276.77	1251.23	6383.84	12802.3	1276.77	11526.5	1276.77	14317.3	1.02262	0.0374572	0.100873	0.15992	-2.64458	down
Lmfn005486	Kaempferol-3-O-sulfonate	山柰酚-3-O-磺酸	Flavonoids	黄酮	Flavonols	黄酮醇	C15H10O9S	3	-	11003.8	9359.23	9977.89	36684.3	16276	37151	22029.8	16632.5	25784.1	1.35377	0.0090291	0.0419917	0.392616	-1.34881	down
Sakn002857	3,4-Dihydroxyphenethyl alcohol-8-O-[β-D-apinosyl(1→3)]-β-D-glucoside	3,4-二羟基苯乙醇-8-O-[β-D-芹糖基(1→3)]-β-D-葡糖苷	Others	其它类	Alcohol compounds	醇类化合物	C19H28O12	3	-	366801	324141	338562	191998	79145.2	78651.7	144465	136779	125811	1.48499	2.24245e-05	0.00247722	2.7205	1.44387	up
Wcfn005927	Madeirin	1-羟基-2-甲基-4-甲氧基蒽醌	Quinones	醌类	Quinones	醌类	C16H12O4	3	-	1383.91	1383.91	1356.23	1383.91	115659	51436.2	230030	18479.9	66571.6	1.27202	0.0673828	0.149657	0.017057	-5.87349	down
Zmgn000216	2-Hydroxyethylphosphonic acid	2-羟基乙基膦酸	Organic acids	有机酸	Organic acids	有机酸	C2H7O4P	3	22987-21-9	1984.57	1984.57	1944.87	26267.4	20234.8	20854.5	13538.1	1984.57	9932.55	1.24462	0.0130226	0.0523899	0.127441	-2.9721	down
Wmyn000213	3,4-di-hydroxyphenethyol alcohol 4-O-β-D-(6'-O-galloyol)-glucopyranoside	3,4-二羟基苯乙醇 4-O-β-D-(6'-O-没食子酰基)-吡喃葡萄糖苷	Phenolic acids	酚酸类	Phenolic acids	酚酸类	C21H24O12	3	-	1.43549e+06	476957	937100	334852	167453	213729	125877	442973	147116	1.38219	0.119425	0.21651	3.97982	1.9927	up
pma6455	Ribulose-5-phosphate	核酮糖-5-磷酸	Others	其它类	Saccharides	糖类	C5H11O8P	3	4151-19-3	7216.1	7216.1	7071.78	64564.7	65453.4	7216.1	115576	7216.1	97033.7	1.01699	0.0356032	0.0977877	0.12045	-3.05349	down
pmn001640	Myricetin-3-O-arabinoside*	杨梅素-3-O-阿拉伯糖苷*	Flavonoids	黄酮	Flavonols	黄酮醇	C20H18O12	3	132679-85-7	89834.8	64970.5	75854.6	29421	4918.09	45460	24590.5	4918.09	38614.1	1.121	0.00251808	0.0203033	3.11867	1.64093	up
Lmhn003074	Feruloylmalic acid	阿魏酰苹果酸	Phenolic acids	酚酸类	Phenolic acids	酚酸类	C14H14O8	3	-	19202.5	76363.9	46827.6	73644.6	88678.7	125788	101831	150147	136603	1.3163	0.0305899	0.0896311	0.420854	-1.24861	down
Safn013373	2-methoxyhexadecanoic acid	2-甲氧基十六烷酸	Lipids	脂质	Free fatty acids	游离脂肪酸	C17H34O3	1	-	431.803	431.803	423.167	310735	31768.3	2855.07	2159.02	431.803	22492	1.02723	0.275309	0.38278	0.00694725	-7.16934	down
Lmhn004446	2-Methylene-3-(6-hydroxyhexyl)-butanedioic acid	2-亚甲基-3-(6-羟基己基)-丁二酸	Organic acids	有机酸	Organic acids	有机酸	C11H18O5	1	-	1785.94	1785.94	1750.22	170935	45385.6	14809.5	16242.4	1785.94	866915	1.11663	0.240967	0.34901	0.00953717	-6.71222	down
WaYn003399	4'-O-(GuaiacylGlyceraldehyde)Guaiacylglycerol	4'-O-(愈创木脂甘油醛基)愈创木脂甘油	Lignans and Coumarins	木脂素和香豆素	Lignans	木脂素	C20H24O9	3	-	3558.24	3558.24	3487.08	18042.8	3558.24	76349	3558.24	50835.2	70452.7	1.04464	0.0550499	0.131628	0.0951862	-3.3931	down
WaYn002948	Pyrocatechol monoglucoside	邻苯二酚单糖苷	Others	其它类	Others	其它	C12H16O7	3	2400-71-7	3151.65	3151.65	3088.61	26327.5	23375.8	139749	75875.2	3151.65	23719.9	1.18756	0.0790744	0.166462	0.0642843	-3.95939	down
Hmgn004139	Isohydroxymatairesinol	异羟基罗汉松脂醇	Lignans and Coumarins	木脂素和香豆素	Lignans	木脂素	C20H22O7	2	-	19735.9	19735.9	19341.2	105496	19735.9	98679.6	110144	19735.9	166566	1.02173	0.0349375	0.097003	0.226048	-2.1453	down
MWS20203	Tercatain	Tercatain	Tannins	鞣质	Tannin	鞣质	C34H26O22	3	103744-87-2	1.58838e+06	2.63636e+06	2.07013e+06	25832.4	329972	25832.4	435484	1.07452e+06	25832.4	1.19839	0.0113505	0.0486853	6.56581	2.71497	up
pmb2601	7-Hydroxycoumarin-O-rhamnoside	7-羟基香豆素鼠李糖苷	Lignans and Coumarins	木脂素和香豆素	Coumarins	香豆素	C15H16O7	3	-	2061.14	2061.14	2019.92	25950.1	18183.1	10305.7	2061.14	2061.14	25341.8	1.0375	0.0429403	0.110758	0.146412	-2.7719	down
Lmdn003756	Methyl caffeate	咖啡酸甲酯	Phenolic acids	酚酸类	Phenolic acids	酚酸类	C10H10O4	3	3843-74-1	17796.9	18408.3	17740.6	12055.8	9106.1	8886.59	1777.32	10948.4	1777.32	1.04791	0.00218065	0.0192587	2.42173	1.27604	up
Lmyn001940	2-O-Galloylmucic acid Dimethyl Ester	2-O-没食子酰基粘酸二甲酯	Phenolic acids	酚酸类	Phenolic acids	酚酸类	C15H18O12	3	-	76054	28485.3	51224.3	18666	1170.47	22496.6	10902.5	1170.47	9241.61	1.16652	0.0863368	0.175688	4.89456	2.29118	up
Lmfn003760	Quercetin-4'-O-glucuronide	槲皮素-4'-O-葡萄糖醛酸苷	Flavonoids	黄酮	Flavonols	黄酮醇	C21H18O13	2	201463-36-7	27915.3	27915.3	27357	218037	163764	139577	144906	219665	27915.3	1.24436	0.00740287	0.037338	0.182057	-2.45754	down
pmn001646	Procyanidin C1	原花青素 C1	Tannins	鞣质	Proanthocyanidins	原花青素	C45H38O18	1	37064-30-5	39171.1	40308.2	38944.9	15926.3	3185.26	37142.7	3185.26	3185.26	3185.26	1.22687	0.00382454	0.0265336	3.59897	1.84758	up
Lazn002030	Guaiacylglycerol-β-Guaiacyl Ether glucoside	愈创木酚基甘油-β-愈创木基醚 葡萄糖苷	Lignans and Coumarins	木脂素和香豆素	Lignans	木脂素	C23H30O11	3	-	113685	49266.8	79846.4	20257.7	9854.8	13955.3	1970.96	30212	1970.96	1.27066	0.0602455	0.139228	6.20795	2.63412	up
Lmsn004334	1-O-Feruloyl-3-O-galloyl-4,6-(S)-HHDP-β-D-glucose	1-O-阿魏酰-3-O-没食子酰-4,6-(S)-六羟基二苯甲酰基-β-D-葡萄糖	Phenolic acids	酚酸类	Phenolic acids	酚酸类	C37H30O21	3	-	67396.1	60542.6	62690	42324.4	9486.93	23627.6	38769.3	44550.6	25558.1	1.15024	0.00130458	0.0143777	2.06849	1.04858	up
Wafn003834	Hydroxygeranyl 6-O-xylopyranosyl-glucopyranoside	羟基香叶基 6-O-吡喃木糖基-吡喃葡萄糖苷	Terpenoids	萜类	Monoterpenoids	倍萜	C21H36O11	3	-	127346	97692	110269	5312.18	5312.18	5312.18	67275.5	5312.18	69732.7	1.18395	0.00102542	0.0133897	4.23751	2.08322	up
Wasn005803	Protocatechuic acid 4-O-(6''-O-Feruloyl)Glucoside*	原儿茶酸 4-O-(6''-O-阿魏酰)葡萄糖苷*	Phenolic acids	酚酸类	Phenolic acids	酚酸类	C23H24O12	3	-	3518.96	3518.96	3448.58	17594.8	47511.6	46011.4	3518.96	27263.4	151655	1.26222	0.0900612	0.179879	0.0714449	-3.80703	down
WaYn005157	Gentisic acid 2-O-(6''-O-Feruloyl)Glucoside*	龙胆酸 2-O-(6''-O-阿魏酰)葡糖苷*	Phenolic acids	酚酸类	Phenolic acids	酚酸类	C23H24O12	3	-	3518.96	3518.96	3448.58	17594.8	47511.6	46011.4	3518.96	27263.4	151655	1.26222	0.0900612	0.179879	0.0714449	-3.80703	down
MWSslk083	4-Hydroxy-3,5-dimethoxybenzyl alcohol	4-羟基-3,5-二甲氧基苯甲醇	Others	其它类	Others	其它	C9H12O4	3	530-56-3	26326.1	15562.5	20525.4	10696.1	1751.4	24765.5	1751.4	8757	1751.4	1.0335	0.0376565	0.101202	2.52317	1.33524	up
Lmhn000921	3,4,5,3',4',5'-Hexahydroxydiphenoyl Acid-glucose	六羟基联苯二甲酰基葡萄糖	Tannins	鞣质	Tannin	鞣质	C20H18O14	2	-	1.07611e+08	9.58342e+07	9.96879e+07	2.54639e+07	1.75452e+07	4.61043e+07	1.70594e+07	2.40607e+06	1.44206e+07	1.2864	7.91791e-06	0.00191495	4.929	2.3013	up
MWStz684	Ganoderic acid C1	灵芝酸C1	Terpenoids	萜类	Triterpene	三萜	C30H42O7	3	95311-97-0	1904.11	1904.11	1866.03	60181.6	15128.3	1904.11	19989.7	14868.6	18614.4	1.21227	0.0578392	0.135943	0.0868376	-3.52554	down
Lmsn004162	1-O-Galloyl-2-O-p-Coumaroyl-β-D-glucose	1-O-没食子酰-2-O-对香豆酰-β-D-葡萄糖	Phenolic acids	酚酸类	Phenolic acids	酚酸类	C22H22O12	3	94356-18-0	153893	256355	201021	98336.5	49929.2	9985.84	94211.3	132326	67959.3	1.05991	0.0261627	0.0806402	2.70026	1.4331	up
Lmsn001955	Casuarinin	木麻黄鞣宁	Tannins	鞣质	Tannin	鞣质	C41H28O26	1	79786-01-9	151779	213664	179067	85036.2	41284.2	57519.7	24753.5	4950.7	4950.7	1.24711	0.00242227	0.0200824	4.98418	2.31736	up
pme3381	3-Hydroxyphenylacetic Acid Methyl Ester	3-羟基苯基乙酸甲酯	Phenolic acids	酚酸类	Phenolic acids	酚酸类	C9H10O3	3	42058-59-3	1030.48	1030.48	1009.87	26270.3	13352.3	26053.7	1030.48	1030.48	8591.09	1.02332	0.0538958	0.129696	0.0804636	-3.63552	down
Zmgn001039	S-Ribosyl-L-homocysteine	S-核糖基-L-高半胱氨酸	Amino acids and derivatives	氨基酸及其衍生物	Amino acids and derivatives	氨基酸及其衍生物	C9H17NO6S	3	-	25056	18713.5	21447.1	3742.71	3742.71	3742.71	46128.5	3742.71	3742.71	1.08912	0.188001	0.293353	2.01155	1.00831	up
mws0056	Myricetin-3-O-rhamnoside (Myricitrin)	杨梅素-3-O-鼠李糖苷 (杨梅苷)	Flavonoids	黄酮	Flavonols	黄酮醇	C21H20O12	3	17912-87-7	17085.1	65694.8	40562.2	2126.84	14221.7	2126.84	2126.84	10634.2	2126.84	1.31472	0.123476	0.221077	7.39389	2.88633	up
